# Supplementary material for: Bis{μ-(E)-methyl 4-[(2-carbamothio­ylhydrazinyl­idene)meth­yl]benzoate-κ2 S:S}bis­[iodido(triphenyl­phosphane-κP)copper(I)]
Source: Acta Crystallogr Sect E Struct Rep Online. 2011 Oct 12;67(Pt 11):m1535. doi: 10.1107/S1600536811041845 (PMC3246960; doi:10.1107/S1600536811041845)
Supplement: Supplementary file 1 [file e-67-m1535-sup1.cif]

##############################################################################
#                                                                            #
# This CIF contains the data in a paper accepted for publication in          #
# Acta Crystallographica Section E. It conforms to the requirements of       #
# Notes for Authors for Acta Crystallographica Section E, and has been       #
# peer reviewed under the auspices of the IUCr Commission on Journals.       #
#                                                                            #
# Full details of the Crystallographic Information File format               #
# are given in the paper "The Crystallographic Information File (CIF):       #
# a New Standard Archive File for Crystallography" by S. R. Hall, F. H.      #
# Allen and I. D. Brown [Acta Cryst. (1991), A47, 655-685].                  #
#                                                                            #
# The current version of the core CIF dictionary is obtainable from          #
# ftp://ftp.iucr.org/pub/cif_core.dic.                                       #
#                                                                            #
# Software is freely available for graphical display of the structure(s)     #
# in this CIF. For information consult the CIF software page                 #
# http://www.iucr.org/resources/cif/software.                                #
#                                                                            #
# This file may be used for bona fide research purposes within the           #
# scientific community so long as proper attribution is given to the journal # 
# article from which it was obtained.                                        #
#                                                                            #
##############################################################################
data_I
_audit_creation_method     SHELXL-97
_chemical_name_systematic
;
Bis{\m-(<i>E</i>)-methyl 4-[(2-carbamothioylhydrazinylidene)methyl]benzoate-
\k^2^<i>S</i>:<i>S</i>}bis[iodido(triphenylphosphane-\k<i>P</i>)copper(I)]
;
_chemical_name_common     ?
_chemical_formula_moiety     'C56 H52 Cu2 I2 N6 O4 P2 S2'
_chemical_formula_sum     'C56 H52 Cu2 I2 N6 O4 P2 S2'
_chemical_formula_iupac     '[Cu2 I2 (C10 H11 N3 O2 S)2 (C18 H15 P)2]'
_chemical_formula_weight     1380.02
_chemical_melting_point     ?
_symmetry_cell_setting     triclinic
_symmetry_space_group_name_H-M     'P -1'
_symmetry_space_group_name_Hall     '-P 1'
loop_
    _symmetry_equiv_pos_as_xyz
    'x, y, z'
    '-x, -y, -z'
_cell_length_a     9.6319(16)
_cell_length_b     11.945(2)
_cell_length_c     13.581(4)
_cell_angle_alpha     108.627(4)
_cell_angle_beta     101.655(4)
_cell_angle_gamma     105.044(3)
_cell_volume     1359.0(5)
_cell_formula_units_Z     1
_cell_measurement_reflns_used     4585
_cell_measurement_theta_min     2.30
_cell_measurement_theta_max     28.24
_cell_measurement_temperature     100
_exptl_crystal_description     block
_exptl_crystal_colour     yellow
_exptl_crystal_size_max     0.18
_exptl_crystal_size_mid     0.11
_exptl_crystal_size_min     0.09
_exptl_crystal_density_diffrn     1.684
_exptl_crystal_density_meas     ?
_exptl_crystal_density_method     'not measured'
_exptl_crystal_F_000     688
_exptl_absorpt_coefficient_mu     2.107
_exptl_absorpt_correction_type     multi-scan
_exptl_absorpt_process_details     '(SADABS; Bruker, 2008)'
_exptl_absorpt_correction_T_min     0.757
_exptl_absorpt_correction_T_max     0.827
_exptl_special_details
;
;
_diffrn_ambient_temperature     100
_diffrn_radiation_type     MoK\a
_diffrn_radiation_wavelength     0.71073
_diffrn_radiation_source     'fine-focus sealed tube'
_diffrn_radiation_monochromator     graphite
_diffrn_measurement_device_type     'Bruker APEXII CCD'
_diffrn_measurement_method     '\f and \w'
_diffrn_detector_area_resol_mean     ?
_diffrn_reflns_number     22347
_diffrn_reflns_av_R_equivalents     0.0652
_diffrn_reflns_av_sigmaI/netI     0.0675
_diffrn_reflns_theta_min     1.67
_diffrn_reflns_theta_max     26.99
_diffrn_reflns_theta_full     26.99
_diffrn_measured_fraction_theta_max     0.998
_diffrn_measured_fraction_theta_full     0.998
_diffrn_reflns_limit_h_min     -12
_diffrn_reflns_limit_h_max     11
_diffrn_reflns_limit_k_min     -14
_diffrn_reflns_limit_k_max     15
_diffrn_reflns_limit_l_min     -17
_diffrn_reflns_limit_l_max     17
_refine_special_details
;
Refinement of <i>F</i>^2^ against ALL reflections. The weighted <i>R</i>-factor
<i>wR</i> and goodness of fit <i>S</i> are based on <i>F</i>^2^, conventional
<i>R</i>-factors <i>R</i> are based on <i>F</i>, with <i>F</i> set to zero for
negative <i>F</i>^2^. The threshold expression of <i>F</i>^2^ >
\s(<i>F</i>^2^) is used only for calculating <i>R</i>-factors(gt) <i>etc</i>.
and is not relevant to the choice of reflections for refinement.
<i>R</i>-factors based on <i>F</i>^2^ are statistically about twice as large
as those based on <i>F</i>, and <i>R</i>- factors based on ALL data will be
even larger.
;
_reflns_number_total     5922
_reflns_number_gt     4560
_reflns_threshold_expression     I>2\s(I)
_refine_ls_structure_factor_coef     Fsqd
_refine_ls_matrix_type     full
_refine_ls_R_factor_all     0.0601
_refine_ls_R_factor_gt     0.0360
_refine_ls_wR_factor_gt     0.0664
_refine_ls_wR_factor_ref     0.0730
_refine_ls_goodness_of_fit_ref     1.016
_refine_ls_restrained_S_all     1.016
_refine_ls_number_reflns     5922
_refine_ls_number_parameters     335
_refine_ls_number_restraints     0
_refine_ls_hydrogen_treatment     constr
_refine_ls_weighting_scheme     calc
_refine_ls_weighting_details
         'calc w=1/[\s^2^(Fo^2^)+(0.0265P)^2^+0.8634P] where P=(Fo^2^+2Fc^2^)/3'
_atom_sites_solution_hydrogens     geom
_atom_sites_solution_primary     direct
_atom_sites_solution_secondary     difmap
_refine_ls_shift/su_max     0.001
_refine_ls_shift/su_mean     0.000
_refine_diff_density_max     1.559
_refine_diff_density_min     -0.818
_refine_ls_extinction_method     none
_refine_ls_extinction_coef     ?
loop_
    _atom_type_symbol
    _atom_type_description
    _atom_type_scat_dispersion_real
    _atom_type_scat_dispersion_imag
    _atom_type_scat_source
    'C' 'C' 0.0033 0.0016
                         'International Tables Vol C Tables 4.2.6.8 and 6.1.1.4'
    'H' 'H' 0.0000 0.0000
                         'International Tables Vol C Tables 4.2.6.8 and 6.1.1.4'
    'N' 'N' 0.0061 0.0033
                         'International Tables Vol C Tables 4.2.6.8 and 6.1.1.4'
    'O' 'O' 0.0106 0.0060
                         'International Tables Vol C Tables 4.2.6.8 and 6.1.1.4'
    'P' 'P' 0.1023 0.0942
                         'International Tables Vol C Tables 4.2.6.8 and 6.1.1.4'
    'S' 'S' 0.1246 0.1234
                         'International Tables Vol C Tables 4.2.6.8 and 6.1.1.4'
    'Cu' 'Cu' 0.3201 1.2651
                         'International Tables Vol C Tables 4.2.6.8 and 6.1.1.4'
    'I' 'I' -0.4742 1.8119
                         'International Tables Vol C Tables 4.2.6.8 and 6.1.1.4'
_computing_data_collection     'APEX2 (Bruker, 2008)'
_computing_cell_refinement     'SAINT (Bruker, 2008)'
_computing_data_reduction     'SAINT (Bruker, 2008)'
_computing_structure_solution     'SHELXS97 (Sheldrick, 2008)'
_computing_structure_refinement     'SHELXL97 (Sheldrick, 2008)'
_computing_molecular_graphics     'SHELXTL (Sheldrick, 2008)'
_computing_publication_material     'SHELXTL (Sheldrick, 2008)'
loop_
    _atom_site_type_symbol
    _atom_site_label
    _atom_site_fract_x
    _atom_site_fract_y
    _atom_site_fract_z
    _atom_site_U_iso_or_equiv
    _atom_site_adp_type
    _atom_site_calc_flag
    _atom_site_refinement_flags
    _atom_site_occupancy
    _atom_site_symmetry_multiplicity
    _atom_site_disorder_assembly
    _atom_site_disorder_group
    Cu Cu1 0.44847(4) 0.99151(4) 0.39202(4) 0.01460(11) Uani d . 1 1 . .
    I I1 0.44275(2) 1.19639(2) 0.35819(2) 0.01695(7) Uani d . 1 1 . .
    S S1 0.70887(9) 1.06875(7) 0.50340(8) 0.01341(19) Uani d . 1 1 . .
    P P1 0.36351(9) 0.82308(7) 0.23174(8) 0.01134(19) Uani d . 1 1 . .
    O O1 0.9554(3) 0.1581(2) 0.2812(2) 0.0209(6) Uani d . 1 1 . .
    O O2 1.0438(3) 0.2624(2) 0.1819(2) 0.0216(6) Uani d . 1 1 . .
    N N1 0.7579(3) 0.8525(2) 0.4633(3) 0.0153(7) Uani d . 1 1 . .
    H H1 0.7016 0.8385 0.5030 0.018 Uiso calc R 1 1 . .
    N N2 0.8214(3) 0.7653(3) 0.4179(3) 0.0178(7) Uani d . 1 1 . .
    N N3 0.8721(3) 0.9774(3) 0.3848(3) 0.0190(7) Uani d . 1 1 . .
    H H3A 0.9110 0.9222 0.3577 0.023 Uiso calc R 1 1 . .
    H H3B 0.8903 1.0452 0.3724 0.023 Uiso calc R 1 1 . .
    C C1 0.4266(3) 0.8438(3) 0.1181(3) 0.0124(7) Uani d . 1 1 . .
    C C2 0.3426(4) 0.7719(3) 0.0089(3) 0.0158(8) Uani d . 1 1 . .
    H H2 0.2443 0.7175 -0.0092 0.019 Uiso calc R 1 1 . .
    C C3 0.4045(4) 0.7809(3) -0.0733(3) 0.0187(8) Uani d . 1 1 . .
    H H3 0.3484 0.7315 -0.1462 0.022 Uiso calc R 1 1 . .
    C C4 0.5499(4) 0.8635(3) -0.0468(3) 0.0177(8) Uani d . 1 1 . .
    H H4 0.5918 0.8688 -0.1018 0.021 Uiso calc R 1 1 . .
    C C5 0.6322(4) 0.9377(3) 0.0606(3) 0.0179(8) Uani d . 1 1 . .
    H H5 0.7291 0.9942 0.0776 0.021 Uiso calc R 1 1 . .
    C C6 0.5724(3) 0.9295(3) 0.1446(3) 0.0148(8) Uani d . 1 1 . .
    H H6 0.6287 0.9804 0.2171 0.018 Uiso calc R 1 1 . .
    C C7 0.1577(4) 0.7719(3) 0.1779(3) 0.0140(7) Uani d . 1 1 . .
    C C8 0.0617(4) 0.6465(3) 0.1235(3) 0.0193(8) Uani d . 1 1 . .
    H H8 0.1016 0.5821 0.1127 0.023 Uiso calc R 1 1 . .
    C C9 -0.0938(4) 0.6175(3) 0.0851(3) 0.0244(9) Uani d . 1 1 . .
    H H9 -0.1572 0.5336 0.0494 0.029 Uiso calc R 1 1 . .
    C C10 -0.1549(4) 0.7110(3) 0.0992(4) 0.0242(9) Uani d . 1 1 . .
    H H10 -0.2590 0.6905 0.0733 0.029 Uiso calc R 1 1 . .
    C C11 -0.0610(4) 0.8364(3) 0.1523(3) 0.0223(9) Uani d . 1 1 . .
    H H11 -0.1018 0.9001 0.1607 0.027 Uiso calc R 1 1 . .
    C C12 0.0937(4) 0.8664(3) 0.1926(3) 0.0186(8) Uani d . 1 1 . .
    H H12 0.1560 0.9505 0.2300 0.022 Uiso calc R 1 1 . .
    C C13 0.3993(3) 0.6799(3) 0.2321(3) 0.0120(7) Uani d . 1 1 . .
    C C14 0.4589(4) 0.6129(3) 0.1569(3) 0.0195(8) Uani d . 1 1 . .
    H H14 0.4803 0.6399 0.1028 0.023 Uiso calc R 1 1 . .
    C C15 0.4858(4) 0.5062(3) 0.1631(3) 0.0208(9) Uani d . 1 1 . .
    H H15 0.5253 0.4623 0.1129 0.025 Uiso calc R 1 1 . .
    C C16 0.4549(4) 0.4645(3) 0.2425(3) 0.0196(8) Uani d . 1 1 . .
    H H16 0.4725 0.3925 0.2454 0.023 Uiso calc R 1 1 . .
    C C17 0.3975(4) 0.5306(3) 0.3180(3) 0.0231(9) Uani d . 1 1 . .
    H H17 0.3759 0.5026 0.3716 0.028 Uiso calc R 1 1 . .
    C C18 0.3722(4) 0.6386(3) 0.3138(3) 0.0178(8) Uani d . 1 1 . .
    H H18 0.3367 0.6839 0.3662 0.021 Uiso calc R 1 1 . .
    C C19 0.7841(3) 0.9580(3) 0.4455(3) 0.0145(8) Uani d . 1 1 . .
    C C20 0.7924(4) 0.6687(3) 0.4428(3) 0.0176(8) Uani d . 1 1 . .
    H H20 0.7346 0.6633 0.4894 0.021 Uiso calc R 1 1 . .
    C C21 0.8490(4) 0.5666(3) 0.3989(3) 0.0166(8) Uani d . 1 1 . .
    C C22 0.8040(4) 0.4589(3) 0.4212(3) 0.0173(8) Uani d . 1 1 . .
    H H22 0.7422 0.4548 0.4654 0.021 Uiso calc R 1 1 . .
    C C23 0.8497(4) 0.3586(3) 0.3787(3) 0.0160(8) Uani d . 1 1 . .
    H H23 0.8207 0.2882 0.3955 0.019 Uiso calc R 1 1 . .
    C C24 0.9396(4) 0.3629(3) 0.3104(3) 0.0142(8) Uani d . 1 1 . .
    C C25 0.9797(4) 0.2505(3) 0.2592(3) 0.0157(8) Uani d . 1 1 . .
    C C26 1.0860(4) 0.1589(3) 0.1253(4) 0.0257(9) Uani d . 1 1 . .
    H H26A 1.1516 0.1418 0.1774 0.038 Uiso calc R 1 1 . .
    H H26B 1.1378 0.1804 0.0768 0.038 Uiso calc R 1 1 . .
    H H26C 0.9969 0.0855 0.0838 0.038 Uiso calc R 1 1 . .
    C C27 0.9853(4) 0.4709(3) 0.2880(3) 0.0197(8) Uani d . 1 1 . .
    H H27 1.0460 0.4748 0.2430 0.024 Uiso calc R 1 1 . .
    C C28 0.9406(4) 0.5719(3) 0.3325(3) 0.0206(8) Uani d . 1 1 . .
    H H28 0.9721 0.6437 0.3179 0.025 Uiso calc R 1 1 . .
loop_
    _atom_site_aniso_label
    _atom_site_aniso_U_11
    _atom_site_aniso_U_22
    _atom_site_aniso_U_33
    _atom_site_aniso_U_12
    _atom_site_aniso_U_13
    _atom_site_aniso_U_23
    Cu1 0.0178(2) 0.01218(19) 0.0124(3) 0.00618(16) 0.00386(19) 0.00278(18)
    I1 0.02130(12) 0.01412(11) 0.01860(16) 0.00695(8) 0.00813(10) 0.00863(10)
    S1 0.0140(4) 0.0123(4) 0.0132(5) 0.0046(3) 0.0041(4) 0.0041(3)
    P1 0.0139(4) 0.0109(4) 0.0100(5) 0.0060(3) 0.0040(4) 0.0036(4)
    O1 0.0301(13) 0.0156(12) 0.0252(17) 0.0118(10) 0.0147(13) 0.0116(12)
    O2 0.0278(13) 0.0214(12) 0.0221(17) 0.0139(10) 0.0150(13) 0.0080(12)
    N1 0.0185(14) 0.0125(13) 0.0210(19) 0.0086(11) 0.0123(14) 0.0077(13)
    N2 0.0154(13) 0.0147(13) 0.023(2) 0.0077(11) 0.0086(14) 0.0040(13)
    N3 0.0211(15) 0.0206(14) 0.024(2) 0.0107(12) 0.0140(15) 0.0131(14)
    C1 0.0162(15) 0.0109(14) 0.015(2) 0.0098(12) 0.0073(15) 0.0064(14)
    C2 0.0168(16) 0.0126(15) 0.017(2) 0.0072(13) 0.0058(16) 0.0022(15)
    C3 0.0261(18) 0.0211(17) 0.012(2) 0.0142(14) 0.0053(16) 0.0058(16)
    C4 0.0234(17) 0.0262(18) 0.018(2) 0.0180(15) 0.0133(17) 0.0153(17)
    C5 0.0124(15) 0.0228(17) 0.027(2) 0.0104(13) 0.0082(16) 0.0164(17)
    C6 0.0141(15) 0.0163(16) 0.016(2) 0.0077(13) 0.0043(15) 0.0072(15)
    C7 0.0152(16) 0.0154(15) 0.010(2) 0.0037(12) 0.0035(15) 0.0049(14)
    C8 0.0184(17) 0.0156(16) 0.024(2) 0.0059(13) 0.0089(16) 0.0060(16)
    C9 0.0186(17) 0.0183(17) 0.030(3) -0.0011(14) 0.0093(18) 0.0066(17)
    C10 0.0131(16) 0.031(2) 0.028(3) 0.0070(14) 0.0061(17) 0.0117(18)
    C11 0.0237(18) 0.0280(19) 0.022(2) 0.0162(15) 0.0084(17) 0.0125(18)
    C12 0.0208(17) 0.0131(15) 0.017(2) 0.0058(13) 0.0029(16) 0.0025(15)
    C13 0.0118(15) 0.0122(14) 0.009(2) 0.0041(12) 0.0017(14) 0.0022(14)
    C14 0.0264(18) 0.0204(17) 0.017(2) 0.0119(15) 0.0106(17) 0.0078(16)
    C15 0.0296(19) 0.0184(17) 0.020(2) 0.0161(15) 0.0096(18) 0.0070(16)
    C16 0.0229(17) 0.0137(16) 0.022(2) 0.0090(14) 0.0035(17) 0.0068(16)
    C17 0.033(2) 0.0217(18) 0.020(2) 0.0105(16) 0.0099(19) 0.0133(17)
    C18 0.0258(18) 0.0164(16) 0.017(2) 0.0115(14) 0.0135(17) 0.0069(16)
    C19 0.0113(15) 0.0138(15) 0.013(2) 0.0022(12) 0.0008(14) 0.0015(14)
    C20 0.0157(16) 0.0180(16) 0.019(2) 0.0063(13) 0.0082(16) 0.0057(16)
    C21 0.0165(16) 0.0161(16) 0.016(2) 0.0051(13) 0.0051(16) 0.0047(15)
    C22 0.0147(16) 0.0200(17) 0.018(2) 0.0057(13) 0.0077(15) 0.0068(16)
    C23 0.0142(15) 0.0145(15) 0.020(2) 0.0033(13) 0.0061(16) 0.0090(15)
    C24 0.0143(15) 0.0153(15) 0.014(2) 0.0055(12) 0.0046(15) 0.0060(15)
    C25 0.0146(16) 0.0139(15) 0.015(2) 0.0031(12) 0.0029(15) 0.0034(15)
    C26 0.032(2) 0.0228(18) 0.028(3) 0.0159(16) 0.0186(19) 0.0066(18)
    C27 0.0217(17) 0.0209(17) 0.024(2) 0.0107(14) 0.0132(17) 0.0115(17)
    C28 0.0291(19) 0.0164(16) 0.023(2) 0.0106(14) 0.0127(18) 0.0114(16)
_geom_special_details
;
All e.s.d.'s (except the e.s.d. in the dihedral angle between two l.s. planes)
are estimated using the full covariance matrix. The cell e.s.d.'s are taken
into account individually in the estimation of e.s.d.'s in distances, angles
and torsion angles; correlations between e.s.d.'s in cell parameters are only
used when they are defined by crystal symmetry. An approximate (isotropic)
treatment of cell e.s.d.'s is used for estimating e.s.d.'s involving l.s.
planes.
;
loop_
    _geom_bond_atom_site_label_1
    _geom_bond_atom_site_label_2
    _geom_bond_site_symmetry_2
    _geom_bond_distance
    _geom_bond_publ_flag
    Cu1 P1 . 2.2548(10) ?
    Cu1 S1 2_676 2.4060(10) ?
    Cu1 S1 . 2.4093(10) ?
    Cu1 I1 . 2.6423(6) ?
    Cu1 Cu1 2_676 2.8228(12) ?
    S1 C19 . 1.720(3) ?
    S1 Cu1 2_676 2.4059(10) ?
    P1 C7 . 1.827(3) ?
    P1 C1 . 1.832(4) ?
    P1 C13 . 1.832(3) ?
    O1 C25 . 1.212(4) ?
    O2 C25 . 1.347(4) ?
    O2 C26 . 1.437(4) ?
    N1 C19 . 1.329(4) ?
    N1 N2 . 1.383(4) ?
    N1 H1 . 0.8600 ?
    N2 C20 . 1.282(5) ?
    N3 C19 . 1.325(5) ?
    N3 H3A . 0.8600 ?
    N3 H3B . 0.8600 ?
    C1 C2 . 1.390(5) ?
    C1 C6 . 1.402(4) ?
    C2 C3 . 1.388(5) ?
    C2 H2 . 0.9300 ?
    C3 C4 . 1.384(5) ?
    C3 H3 . 0.9300 ?
    C4 C5 . 1.372(5) ?
    C4 H4 . 0.9300 ?
    C5 C6 . 1.396(5) ?
    C5 H5 . 0.9300 ?
    C6 H6 . 0.9300 ?
    C7 C8 . 1.394(4) ?
    C7 C12 . 1.401(5) ?
    C8 C9 . 1.391(5) ?
    C8 H8 . 0.9300 ?
    C9 C10 . 1.371(5) ?
    C9 H9 . 0.9300 ?
    C10 C11 . 1.387(5) ?
    C10 H10 . 0.9300 ?
    C11 C12 . 1.384(5) ?
    C11 H11 . 0.9300 ?
    C12 H12 . 0.9300 ?
    C13 C18 . 1.394(5) ?
    C13 C14 . 1.402(5) ?
    C14 C15 . 1.389(5) ?
    C14 H14 . 0.9300 ?
    C15 C16 . 1.377(6) ?
    C15 H15 . 0.9300 ?
    C16 C17 . 1.385(5) ?
    C16 H16 . 0.9300 ?
    C17 C18 . 1.390(5) ?
    C17 H17 . 0.9300 ?
    C18 H18 . 0.9300 ?
    C20 C21 . 1.467(5) ?
    C20 H20 . 0.9300 ?
    C21 C28 . 1.387(5) ?
    C21 C22 . 1.395(5) ?
    C22 C23 . 1.377(5) ?
    C22 H22 . 0.9300 ?
    C23 C24 . 1.394(5) ?
    C23 H23 . 0.9300 ?
    C24 C27 . 1.400(5) ?
    C24 C25 . 1.489(5) ?
    C26 H26A . 0.9600 ?
    C26 H26B . 0.9600 ?
    C26 H26C . 0.9600 ?
    C27 C28 . 1.384(5) ?
    C27 H27 . 0.9300 ?
    C28 H28 . 0.9300 ?
loop_
    _geom_angle_atom_site_label_1
    _geom_angle_atom_site_label_2
    _geom_angle_atom_site_label_3
    _geom_angle_site_symmetry_1
    _geom_angle_site_symmetry_3
    _geom_angle
    _geom_angle_publ_flag
    P1 Cu1 S1 . 2_676 104.59(4) ?
    P1 Cu1 S1 . . 120.16(3) ?
    S1 Cu1 S1 2_676 . 108.22(3) ?
    P1 Cu1 I1 . . 110.45(3) ?
    S1 Cu1 I1 2_676 . 115.32(3) ?
    S1 Cu1 I1 . . 98.61(2) ?
    P1 Cu1 Cu1 . 2_676 130.06(4) ?
    S1 Cu1 Cu1 2_676 2_676 54.16(3) ?
    S1 Cu1 Cu1 . 2_676 54.05(3) ?
    I1 Cu1 Cu1 . 2_676 119.49(2) ?
    C19 S1 Cu1 . 2_676 113.92(13) ?
    C19 S1 Cu1 . . 106.03(11) ?
    Cu1 S1 Cu1 2_676 . 71.78(3) ?
    C7 P1 C1 . . 103.42(17) ?
    C7 P1 C13 . . 104.04(14) ?
    C1 P1 C13 . . 102.23(15) ?
    C7 P1 Cu1 . . 109.73(12) ?
    C1 P1 Cu1 . . 117.80(11) ?
    C13 P1 Cu1 . . 117.87(12) ?
    C25 O2 C26 . . 116.7(3) ?
    C19 N1 N2 . . 119.7(3) ?
    C19 N1 H1 . . 120.1 ?
    N2 N1 H1 . . 120.1 ?
    C20 N2 N1 . . 114.6(3) ?
    C19 N3 H3A . . 120.0 ?
    C19 N3 H3B . . 120.0 ?
    H3A N3 H3B . . 120.0 ?
    C2 C1 C6 . . 119.4(3) ?
    C2 C1 P1 . . 123.3(2) ?
    C6 C1 P1 . . 117.1(3) ?
    C3 C2 C1 . . 120.5(3) ?
    C3 C2 H2 . . 119.8 ?
    C1 C2 H2 . . 119.8 ?
    C4 C3 C2 . . 119.9(4) ?
    C4 C3 H3 . . 120.0 ?
    C2 C3 H3 . . 120.0 ?
    C5 C4 C3 . . 120.1(4) ?
    C5 C4 H4 . . 119.9 ?
    C3 C4 H4 . . 119.9 ?
    C4 C5 C6 . . 120.8(3) ?
    C4 C5 H5 . . 119.6 ?
    C6 C5 H5 . . 119.6 ?
    C5 C6 C1 . . 119.2(3) ?
    C5 C6 H6 . . 120.4 ?
    C1 C6 H6 . . 120.4 ?
    C8 C7 C12 . . 118.4(3) ?
    C8 C7 P1 . . 124.6(3) ?
    C12 C7 P1 . . 117.0(2) ?
    C9 C8 C7 . . 120.1(3) ?
    C9 C8 H8 . . 120.0 ?
    C7 C8 H8 . . 120.0 ?
    C10 C9 C8 . . 120.9(3) ?
    C10 C9 H9 . . 119.6 ?
    C8 C9 H9 . . 119.6 ?
    C9 C10 C11 . . 119.9(3) ?
    C9 C10 H10 . . 120.1 ?
    C11 C10 H10 . . 120.1 ?
    C12 C11 C10 . . 119.8(3) ?
    C12 C11 H11 . . 120.1 ?
    C10 C11 H11 . . 120.1 ?
    C11 C12 C7 . . 120.9(3) ?
    C11 C12 H12 . . 119.5 ?
    C7 C12 H12 . . 119.5 ?
    C18 C13 C14 . . 118.4(3) ?
    C18 C13 P1 . . 118.5(3) ?
    C14 C13 P1 . . 123.0(3) ?
    C15 C14 C13 . . 120.1(4) ?
    C15 C14 H14 . . 120.0 ?
    C13 C14 H14 . . 120.0 ?
    C16 C15 C14 . . 121.0(4) ?
    C16 C15 H15 . . 119.5 ?
    C14 C15 H15 . . 119.5 ?
    C15 C16 C17 . . 119.5(3) ?
    C15 C16 H16 . . 120.2 ?
    C17 C16 H16 . . 120.2 ?
    C16 C17 C18 . . 120.1(4) ?
    C16 C17 H17 . . 120.0 ?
    C18 C17 H17 . . 120.0 ?
    C17 C18 C13 . . 120.9(3) ?
    C17 C18 H18 . . 119.5 ?
    C13 C18 H18 . . 119.5 ?
    N3 C19 N1 . . 118.8(3) ?
    N3 C19 S1 . . 120.9(3) ?
    N1 C19 S1 . . 120.3(3) ?
    N2 C20 C21 . . 121.1(3) ?
    N2 C20 H20 . . 119.5 ?
    C21 C20 H20 . . 119.5 ?
    C28 C21 C22 . . 119.2(3) ?
    C28 C21 C20 . . 122.0(3) ?
    C22 C21 C20 . . 118.8(3) ?
    C23 C22 C21 . . 121.0(3) ?
    C23 C22 H22 . . 119.5 ?
    C21 C22 H22 . . 119.5 ?
    C22 C23 C24 . . 119.9(3) ?
    C22 C23 H23 . . 120.1 ?
    C24 C23 H23 . . 120.1 ?
    C23 C24 C27 . . 119.3(3) ?
    C23 C24 C25 . . 119.3(3) ?
    C27 C24 C25 . . 121.4(3) ?
    O1 C25 O2 . . 123.5(3) ?
    O1 C25 C24 . . 125.2(3) ?
    O2 C25 C24 . . 111.3(3) ?
    O2 C26 H26A . . 109.5 ?
    O2 C26 H26B . . 109.5 ?
    H26A C26 H26B . . 109.5 ?
    O2 C26 H26C . . 109.5 ?
    H26A C26 H26C . . 109.5 ?
    H26B C26 H26C . . 109.5 ?
    C28 C27 C24 . . 120.3(4) ?
    C28 C27 H27 . . 119.8 ?
    C24 C27 H27 . . 119.8 ?
    C27 C28 C21 . . 120.3(3) ?
    C27 C28 H28 . . 119.9 ?
    C21 C28 H28 . . 119.9 ?
loop_
    _geom_hbond_atom_site_label_D
    _geom_hbond_atom_site_label_H
    _geom_hbond_atom_site_label_A
    _geom_hbond_site_symmetry_A
    _geom_hbond_distance_DH
    _geom_hbond_distance_HA
    _geom_hbond_distance_DA
    _geom_hbond_angle_DHA
    _geom_hbond_publ_flag
    N3 H3B O1 1_565 0.860 2.165 2.963(5) 154.09 yes
data_global
_journal_date_recd_electronic     2011-08-30
_journal_date_accepted     2011-10-11
_journal_name_full     'Acta Crystallographica, Section E'
_journal_year     2011
_journal_volume     67
_journal_issue     11
_journal_page_first     m1535
_journal_page_last     m1535
_journal_paper_category     QM
_journal_coeditor_code     DS2140
_publ_contact_author_name     'Parna Gupta'
_publ_contact_author_address
;
Department of Chemical Sciences, IISER Kolkata, Mohanpur Campus,
741252 West Bengal, India
;
_publ_contact_author_email     parna@iiserkol.ac.in
_publ_contact_author_fax     '+913473279131'
_publ_contact_author_phone     '+913473279130'
_publ_section_title
;\
Bis{\m-(<i>E</i>)-methyl
4-[(2-carbamothioylhydrazinylidene)methyl]benzoate-\k^2^<i>S</i>:<i>S</i>}\
bis[iodido(triphenylphosphane-\k<i>P</i>)copper(I)]
;
loop_
    _publ_author_name
    _publ_author_footnote
    _publ_author_address
    'Soumik Mandal' .
;
Department of Chemical Sciences, IISER Kolkata, Mohanpur Campus,
741 252 West Bengal, India
;
    'Vamsidhar Nethi' .
;
Department of Chemical Sciences, IISER Kolkata, Mohanpur Campus,
741 252 West Bengal, India
;
    'Parna Gupta' .
;
Department of Chemical Sciences, IISER Kolkata, Mohanpur Campus,
741 252 West Bengal, India
;
