# Supplementary material for: Bis{μ-(E)-methyl 4-[(2-carbamothio­ylhydrazinyl­idene)meth­yl]benzoate-κ2 S:S}bis­[iodido(triphenyl­phosphane-κP)copper(I)]
Source: Acta Crystallogr Sect E Struct Rep Online. 2011 Oct 12;67(Pt 11):m1535. doi: 10.1107/S1600536811041845 (PMC3246960; doi:10.1107/S1600536811041845)
Supplement: Supplementary file 2 [file e-67-m1535-Isup2.hkl]

# 
# h,k,l, Fc-squared, Fo-squared, sigma(Fo-squared) and status flag 
# 
data_I
_shelx_title ' PGB in P-1' 
_shelx_refln_list_code          4 
_shelx_F_calc_maximum      274.98 
_exptl_crystal_F_000       688.00 
_reflns_d_resolution_high  0.7829 
 
loop_ 
 _symmetry_equiv_pos_as_xyz 
 'x, y, z' 
 '-x, -y, -z' 
 
_cell_length_a     9.6319 
_cell_length_b    11.9454 
_cell_length_c    13.5814 
_cell_angle_alpha 108.627 
_cell_angle_beta  101.655 
_cell_angle_gamma 105.044 
 
_shelx_F_squared_multiplier     1.000 
 
loop_ 
 _refln_index_h 
 _refln_index_k 
 _refln_index_l 
 _refln_F_squared_calc 
 _refln_F_squared_meas 
 _refln_F_squared_sigma 
 _refln_observed_status 
   1   0   0    12601.14    13135.15    153.63 o 
   2   0   0    24524.32    25402.57    297.33 o 
   3   0   0     3311.27     3249.19     48.65 o 
   4   0   0      119.59      149.41     17.33 o 
   5   0   0     1039.99     1131.63     26.01 o 
   6   0   0     2183.01     2348.94     45.49 o 
   7   0   0     2579.93     2614.90     50.81 o 
   8   0   0     4499.69     4423.81    191.95 o 
   9   0   0     1328.83     1416.94     71.01 o 
  10   0   0     2632.63     2475.11     80.85 o 
  11   0   0     1324.97     1374.54     93.36 o 
 -11   1   0        1.03       55.57     44.73 o 
 -10   1   0       21.07      -19.82     34.79 o 
  -9   1   0      563.04      461.03     82.72 o 
  -8   1   0     2576.84     2483.86     86.05 o 
  -7   1   0     5157.78     5072.04    125.68 o 
  -6   1   0     8474.88     8663.27    160.59 o 
  -5   1   0     5123.80     5052.84    100.75 o 
  -4   1   0     7204.36     7051.85    149.67 o 
  -3   1   0      721.86      759.85     36.42 o 
  -2   1   0     1186.26     1212.88     27.01 o 
  -1   1   0     8180.15     8825.62     97.23 o 
   0   1   0     9102.58     9768.16    182.35 o 
   1   1   0    10803.20    10814.32    130.21 o 
   2   1   0       33.33       61.19      9.48 o 
   3   1   0     1603.16     1321.42     57.09 o 
   4   1   0     7635.05     7545.93    108.10 o 
   5   1   0     6672.86     6663.41    100.00 o 
   6   1   0      319.28      285.37     24.68 o 
   7   1   0      104.70       68.62     41.24 o 
   8   1   0      166.97      164.63     74.46 o 
   9   1   0     1871.08     1857.61     66.81 o 
  10   1   0     1351.35     1323.72    112.43 o 
 -11   2   0      442.42      495.90     42.20 o 
 -10   2   0     1123.09     1083.28     52.80 o 
  -9   2   0        6.84       13.55     20.38 o 
  -8   2   0        1.17       -4.40     22.25 o 
  -7   2   0      222.91      254.40     42.08 o 
  -6   2   0      198.17      169.56     40.70 o 
  -5   2   0      283.92      261.35     27.77 o 
  -4   2   0     1911.84     1762.30     42.74 o 
  -3   2   0     1619.74     1600.48     56.40 o 
  -2   2   0     2387.28     2542.19     41.34 o 
  -1   2   0       24.56       12.80      6.45 o 
   0   2   0     1195.32     1162.04     28.74 o 
   1   2   0      828.86      906.44     26.88 o 
   2   2   0      176.68      182.07     11.44 o 
   3   2   0     4393.04     4470.63     69.46 o 
   4   2   0     7282.52     7429.09    109.20 o 
   5   2   0     5827.34     5915.65     92.36 o 
   6   2   0      477.33      511.17     21.07 o 
   7   2   0      109.86      118.22     53.25 o 
   8   2   0      386.19      384.11     38.90 o 
   9   2   0        7.54      -26.69     35.79 o 
  10   2   0       56.48      118.73     63.15 o 
 -11   3   0      226.35      192.31     58.21 o 
 -10   3   0      406.93      415.46     74.13 o 
  -9   3   0        3.16       38.15     25.32 o 
  -8   3   0       13.17        9.09     53.04 o 
  -7   3   0     1470.61     1333.13     45.34 o 
  -6   3   0     3437.97     3674.60    137.07 o 
  -5   3   0     5696.96     5793.40    106.09 o 
  -4   3   0      673.20      635.31     24.77 o 
  -3   3   0      580.20      511.31     30.15 o 
  -2   3   0     1578.44     1857.55     50.16 o 
  -1   3   0      780.44      711.77     23.08 o 
   0   3   0     4878.66     4901.20    129.24 o 
   1   3   0     3725.22     3605.30     69.92 o 
   2   3   0     3952.62     3971.43     72.84 o 
   3   3   0       41.56       46.30     17.60 o 
   4   3   0      392.97      389.61     43.66 o 
   5   3   0      620.94      581.78     58.81 o 
   6   3   0      578.88      640.39     71.66 o 
   7   3   0      522.18      571.55     41.62 o 
   8   3   0      216.44      172.29     37.40 o 
   9   3   0      650.66      699.72     51.69 o 
  10   3   0       80.14      140.79     46.27 o 
 -12   4   0      296.88      441.33     83.67 o 
 -11   4   0     1033.41     1084.81     54.96 o 
 -10   4   0      458.03      471.08     38.75 o 
  -9   4   0     2382.78     2332.47     95.42 o 
  -8   4   0      552.43      528.45     42.60 o 
  -7   4   0        2.79       23.77     35.17 o 
  -6   4   0    12964.62    12950.82    447.57 o 
  -5   4   0     4139.53     4070.02     83.88 o 
  -4   4   0     4679.40     4378.19     76.93 o 
  -3   4   0     9427.57     9660.52    112.16 o 
  -2   4   0     4530.08     4215.91     99.98 o 
  -1   4   0     7164.36     7190.68    126.77 o 
   0   4   0     2316.30     2245.26     71.04 o 
   1   4   0     1478.91     1570.45     59.04 o 
   2   4   0       13.34       11.56     25.29 o 
   3   4   0       87.32       78.19     15.85 o 
   4   4   0      544.50      462.23     47.55 o 
   5   4   0     8633.57     8501.89    170.42 o 
   6   4   0     3487.51     3523.83    129.31 o 
   7   4   0     3414.99     3466.16     69.61 o 
   8   4   0      140.19      183.02     38.50 o 
   9   4   0       46.12        3.47     31.46 o 
 -12   5   0      635.08      618.95     85.92 o 
 -11   5   0      743.51      821.09     64.37 o 
 -10   5   0     5147.48     5174.00    117.71 o 
  -9   5   0     6075.62     5926.48    135.20 o 
  -8   5   0     3053.13     2961.30     79.13 o 
  -7   5   0     1285.47     1227.34    101.33 o 
  -6   5   0        1.68       18.32     13.57 o 
  -5   5   0      131.14      171.29     18.08 o 
  -4   5   0       14.18       40.84     17.84 o 
  -3   5   0      142.35       82.48     22.17 o 
  -2   5   0    13488.80    13906.39    284.84 o 
  -1   5   0    10024.90     9971.46    151.57 o 
   0   5   0    15047.18    14833.41    224.77 o 
   1   5   0     8048.95     7357.35    113.60 o 
   2   5   0     4061.36     3830.43    107.85 o 
   3   5   0     5609.13     5593.63    107.96 o 
   4   5   0      251.20      218.02     44.15 o 
   5   5   0     1168.74     1168.47     57.48 o 
   6   5   0     2884.01     3007.12     60.50 o 
   7   5   0      953.09     1003.79     52.31 o 
   8   5   0     1326.39     1368.42     54.09 o 
   9   5   0      835.92      999.72    119.17 o 
 -12   6   0      176.31      254.23    112.90 o 
 -11   6   0      293.97      313.24     34.32 o 
 -10   6   0      177.29      178.97     35.36 o 
  -9   6   0      467.76      438.32     57.28 o 
  -8   6   0     1370.45     1308.59     49.70 o 
  -7   6   0       49.82       42.49     38.98 o 
  -6   6   0     3463.59     3341.05     52.95 o 
  -5   6   0     3454.24     3304.12     76.36 o 
  -4   6   0     3402.86     3183.68     55.95 o 
  -3   6   0        0.25        7.95     22.03 o 
  -2   6   0     2484.44     2686.65     96.40 o 
  -1   6   0     5397.52     5275.17    128.76 o 
   0   6   0     7541.14     7602.36    171.73 o 
   1   6   0     4584.49     4422.27    115.61 o 
   2   6   0     5925.95     5592.30    108.91 o 
   3   6   0     3328.94     3165.32     74.55 o 
   4   6   0     1580.03     1440.89     62.61 o 
   5   6   0      224.51      257.75     49.78 o 
   6   6   0      129.01      146.37     25.68 o 
   7   6   0        7.03      125.17     99.89 o 
   8   6   0        3.93       18.43     56.93 o 
 -11   7   0      473.82      502.37     40.52 o 
 -10   7   0       58.59      108.39     74.48 o 
  -9   7   0        0.78      -11.30     56.57 o 
  -8   7   0        3.99      -31.42    103.20 o 
  -7   7   0        6.61       16.31     22.63 o 
  -6   7   0     2305.42     2246.42     41.74 o 
  -5   7   0     1012.27     1005.41     36.54 o 
  -4   7   0     1120.60     1145.51     42.56 o 
  -3   7   0       15.08       -5.09     24.59 o 
  -2   7   0       52.39       71.32     25.54 o 
  -1   7   0     1781.22     1895.99     49.60 o 
   0   7   0      812.43      926.82     49.12 o 
   1   7   0      743.94      808.56     42.36 o 
   2   7   0       45.23       12.50     38.36 o 
   3   7   0      418.32      419.84     30.90 o 
   4   7   0      904.56      961.04     42.72 o 
   5   7   0      782.94      801.58     75.50 o 
   6   7   0      712.68      862.31     48.76 o 
   7   7   0      568.80      588.59    126.80 o 
 -11   8   0        1.24       14.43     25.14 o 
 -10   8   0       18.88        6.84     42.60 o 
  -9   8   0       46.78       89.21     56.50 o 
  -8   8   0     1516.99     1529.91     56.83 o 
  -7   8   0     2229.31     2244.71     84.70 o 
  -6   8   0     2322.27     2249.81     76.51 o 
  -5   8   0     2424.26     2401.38     54.71 o 
  -4   8   0     3734.58     3779.79     68.62 o 
  -3   8   0     1691.92     1770.66     34.75 o 
  -2   8   0     3102.17     3273.34     85.19 o 
  -1   8   0     2835.35     2892.12     74.09 o 
   0   8   0      970.30      914.22    100.68 o 
   1   8   0      905.16      892.61     69.47 o 
   2   8   0      572.33      594.60     74.89 o 
   3   8   0      171.98      138.39     63.07 o 
   4   8   0      628.22      642.58     38.78 o 
   5   8   0      156.90      128.21     99.88 o 
   6   8   0       63.13       57.81     76.10 o 
   7   8   0        1.99      -30.20     20.13 o 
 -11   9   0     1387.83     1450.87    104.38 o 
 -10   9   0      915.32      929.03     85.68 o 
  -9   9   0      738.77      743.98     44.40 o 
  -8   9   0      261.21      222.22     69.00 o 
  -7   9   0      177.14      121.82     48.19 o 
  -6   9   0     1050.87      975.98     29.60 o 
  -5   9   0     1849.69     1898.00    104.45 o 
  -4   9   0     4344.89     4315.58    126.14 o 
  -3   9   0    13824.40    13941.17    296.96 o 
  -2   9   0     2076.00     2163.98     93.01 o 
  -1   9   0     1231.01     1258.64     97.61 o 
   0   9   0       19.42       19.68     47.10 o 
   1   9   0       32.74       26.48     35.69 o 
   2   9   0       33.60       13.23     75.74 o 
   3   9   0      770.52      823.68     54.82 o 
   4   9   0     1790.72     1809.13    139.41 o 
   5   9   0     2418.46     2323.94     94.81 o 
   6   9   0      479.98      523.14     97.20 o 
 -11  10   0     2387.34     2580.53     94.57 o 
 -10  10   0     2137.45     2234.07     82.20 o 
  -9  10   0     3601.97     3790.82    432.91 o 
  -8  10   0      565.68      644.39     37.24 o 
  -7  10   0     1764.63     1798.14    113.96 o 
  -6  10   0        1.68        1.72     36.07 o 
  -5  10   0      590.36      620.83     98.79 o 
  -4  10   0     1145.18     1148.61    101.86 o 
  -3  10   0     5522.80     5784.94    225.60 o 
  -2  10   0     3476.02     3144.79    175.46 o 
  -1  10   0     4109.39     4124.04    112.98 o 
   0  10   0      629.51      554.37     66.26 o 
   1  10   0     7449.58     7249.87    354.61 o 
   2  10   0     1417.35     1433.19     59.11 o 
   3  10   0       44.46       71.20     44.48 o 
   4  10   0      255.20      314.37     70.43 o 
   5  10   0      306.99      250.70     92.42 o 
 -10  11   0      723.38     1017.50    272.21 o 
  -9  11   0      304.79      286.97    206.62 o 
  -8  11   0      363.55      313.09     86.87 o 
  -7  11   0     1025.62     1180.02    148.69 o 
  -6  11   0     2176.70     2124.96     65.49 o 
  -5  11   0      587.42      611.66     36.25 o 
  -4  11   0      122.66      162.33     72.08 o 
  -3  11   0      127.45      138.99     77.07 o 
  -2  11   0      285.07      232.22     88.55 o 
  -1  11   0      378.21      407.12     35.44 o 
   0  11   0     1852.76     1887.40    112.33 o 
   1  11   0     2109.39     2138.32    242.92 o 
   2  11   0     2423.38     2350.81     81.59 o 
   3  11   0      267.16      400.10    116.53 o 
   4  11   0       15.58      -12.40     65.15 o 
  -8  12   0      720.65      817.30    153.73 o 
  -7  12   0        0.12       -1.63    246.38 o 
  -6  12   0      483.38      476.94     33.17 o 
  -5  12   0      268.89      238.74     50.86 o 
  -4  12   0       62.55       63.40     88.96 o 
  -3  12   0     1173.78     1160.73     55.16 o 
  -2  12   0      208.49      301.56     85.27 o 
  -1  12   0      293.45      242.47     31.63 o 
   0  12   0       10.76       18.04     22.14 o 
   1  12   0       16.53       30.89     36.49 o 
   2  12   0       31.92       26.78     61.13 o 
  -8  13   0      297.05      143.71    207.85 o 
  -7  13   0      157.63      -50.01    168.08 o 
  -6  13   0      182.41      133.67     32.28 o 
  -5  13   0      517.98      590.59     41.62 o 
  -4  13   0     1170.24     1213.38     67.23 o 
  -3  13   0      267.04      211.07     77.48 o 
  -2  13   0      181.88      262.78     89.37 o 
  -1  13   0       15.01      354.20    232.03 o 
   0  13   0        7.01       18.86     24.60 o 
   1  13   0      159.37       83.27     86.09 o 
  -6  14   0      155.08       85.96    126.89 o 
  -5  14   0     3770.72     4185.71    173.00 o 
  -4  14   0     2991.69     3018.47    213.59 o 
  -3  14   0     2411.40     2345.61     88.63 o 
  -2  14   0     1666.05     1796.82     88.55 o 
   1 -14   1     2190.24     2310.43    398.47 o 
   2 -14   1     1722.66     1618.31     73.87 o 
   3 -14   1     1902.11     2075.84    200.06 o 
   4 -14   1      916.28      851.96     52.87 o 
   5 -14   1      625.79      756.17     91.01 o 
   6 -14   1       65.27     -126.04    120.87 o 
   7 -14   1     1299.17     1877.59    309.10 o 
  -1 -13   1      197.63      217.89    166.85 o 
   0 -13   1       84.71       28.70     25.42 o 
   1 -13   1      416.57      459.52     41.03 o 
   2 -13   1       70.04        9.08    145.53 o 
   3 -13   1      962.85      990.77     97.57 o 
   4 -13   1      715.82      694.08    137.33 o 
   5 -13   1     1884.94     1981.75    250.45 o 
   6 -13   1      104.27      146.66     40.95 o 
   7 -13   1      334.83      409.95    197.60 o 
   8 -13   1      101.61      101.94    114.52 o 
  -3 -12   1      213.03      144.41     31.01 o 
  -2 -12   1       49.54       57.89     39.11 o 
  -1 -12   1       57.62       60.37     24.16 o 
   0 -12   1      208.09      177.10     29.52 o 
   1 -12   1      818.06      758.93     48.58 o 
   2 -12   1      778.90      877.72     48.87 o 
   3 -12   1      439.65      500.74     60.67 o 
   4 -12   1      102.74      505.88    193.50 o 
   5 -12   1      504.10      629.23    114.13 o 
   6 -12   1      204.13      184.34     26.30 o 
   7 -12   1      525.16      600.17    189.40 o 
   8 -12   1      728.08      779.25    131.89 o 
   9 -12   1      247.66      265.48     85.80 o 
  -4 -11   1      261.04      276.55     44.31 o 
  -3 -11   1      979.79     1044.97    153.73 o 
  -2 -11   1     3841.64     3515.86    148.83 o 
  -1 -11   1      894.35      918.66     49.38 o 
   0 -11   1       79.64       58.77     53.70 o 
   1 -11   1      358.30      349.14     36.49 o 
   2 -11   1     1628.63     1666.15    130.78 o 
   3 -11   1     1071.46     1129.84     88.55 o 
   4 -11   1      634.79      678.14     80.18 o 
   5 -11   1      744.60      748.53     53.54 o 
   6 -11   1      634.63      691.92     38.82 o 
   7 -11   1      973.76      949.92    142.22 o 
   8 -11   1      105.95      132.23     87.60 o 
   9 -11   1      116.08      112.60     25.99 o 
  10 -11   1        3.76       32.71     95.11 o 
  -5 -10   1      258.35      246.02     43.08 o 
  -4 -10   1      820.34      813.82     61.64 o 
  -3 -10   1     2355.01     2228.73    104.09 o 
  -2 -10   1     4684.93     4664.53    115.61 o 
  -1 -10   1     5465.78     5651.83    145.38 o 
   0 -10   1     2530.60     2572.82    167.95 o 
   1 -10   1      227.27      221.98     39.36 o 
   2 -10   1     3719.91     3736.14    209.90 o 
   3 -10   1      104.09      107.37     20.17 o 
   4 -10   1       64.34      103.41     99.50 o 
   5 -10   1      997.75     1043.86    125.21 o 
   6 -10   1     2688.61     2949.35     95.82 o 
   7 -10   1     5682.77     5911.44    159.65 o 
   8 -10   1     2827.89     2856.02    143.82 o 
   9 -10   1     1899.72     1616.54    124.53 o 
  10 -10   1     1174.59     1202.25    173.80 o 
  11 -10   1      222.81      155.49     61.91 o 
  -6  -9   1      534.65      512.81     75.14 o 
  -5  -9   1      165.07      198.21     30.07 o 
  -3  -9   1      565.20      624.66     59.85 o 
  -2  -9   1      832.80      919.50     54.44 o 
  -1  -9   1     3566.99     3691.25    113.37 o 
   0  -9   1     3495.28     3546.87    157.16 o 
   1  -9   1     5173.53     4951.24    112.80 o 
   2  -9   1     6691.23     6454.18    293.72 o 
   3  -9   1    12185.87    12293.51    177.43 o 
   4  -9   1      835.49      870.66     26.39 o 
   5  -9   1        0.97       -2.35     41.80 o 
   6  -9   1     1184.37     1303.25     56.16 o 
   7  -9   1      409.57      469.31     66.37 o 
   8  -9   1     1012.42     1065.40     44.62 o 
   9  -9   1     1702.16     1719.77     77.04 o 
  10  -9   1     1216.36     1364.17    104.92 o 
  11  -9   1     1443.26     1508.92    109.94 o 
  -7  -8   1      147.54      143.66     83.20 o 
  -6  -8   1       91.09      145.87     36.80 o 
  -5  -8   1      870.84      861.95     45.90 o 
  -4  -8   1     1323.23     1236.29     92.39 o 
  -3  -8   1      924.01      906.10     49.84 o 
  -2  -8   1      277.92      211.57     34.84 o 
  -1  -8   1       49.11       55.81     31.15 o 
   0  -8   1       34.85       53.82     32.25 o 
   1  -8   1     1435.33     1417.32     58.93 o 
   2  -8   1     3809.59     3720.77     89.46 o 
   3  -8   1     5259.96     5260.44    150.03 o 
   4  -8   1      637.80      592.29     45.67 o 
   5  -8   1       19.83        4.89     20.13 o 
   6  -8   1      311.19      317.83     40.05 o 
   7  -8   1      386.06      358.65     35.87 o 
   8  -8   1      345.19      391.10     33.08 o 
   9  -8   1      450.19      495.50     38.95 o 
  10  -8   1      952.01     1008.56     82.96 o 
  11  -8   1     1164.24     1240.05     66.85 o 
  -8  -7   1     1569.29     1484.04     61.12 o 
  -7  -7   1      708.70      684.93     81.51 o 
  -6  -7   1      222.46      297.87     90.11 o 
  -5  -7   1       10.75      -13.54     50.53 o 
  -4  -7   1      229.56      212.84     24.16 o 
  -3  -7   1      332.58      312.18     51.91 o 
  -2  -7   1       52.65       72.39     36.09 o 
  -1  -7   1      215.53      219.04     39.48 o 
   0  -7   1      356.95      260.43     34.22 o 
   1  -7   1       93.66      118.91     35.87 o 
   2  -7   1      200.58      178.49     25.79 o 
   3  -7   1     1662.41     1799.76     54.08 o 
   4  -7   1     1486.56     1436.32     40.71 o 
   5  -7   1      999.47     1068.93     26.34 o 
   6  -7   1      129.07      147.68     37.20 o 
   7  -7   1     4025.93     3862.68     80.71 o 
   8  -7   1     1643.07     1651.92     92.02 o 
   9  -7   1      743.82      798.31     44.93 o 
  10  -7   1      137.17      129.42     28.48 o 
  11  -7   1      249.25      226.70     36.53 o 
  -8  -6   1      757.96      861.25     95.16 o 
  -7  -6   1     1261.35     1282.73     99.24 o 
  -6  -6   1      857.50      765.51     58.10 o 
  -5  -6   1      333.65      319.47     48.24 o 
  -4  -6   1     5990.80     5762.33    112.69 o 
  -3  -6   1     6673.04     6429.80    117.91 o 
  -2  -6   1     6859.38     6718.22    113.93 o 
  -1  -6   1     2862.98     2929.90     64.32 o 
   0  -6   1      652.67      798.21     35.45 o 
   1  -6   1     1623.52     1705.78     48.09 o 
   2  -6   1     4586.46     4812.81    133.72 o 
   3  -6   1     9503.58     9711.72    141.71 o 
   4  -6   1    10655.30    10894.42    133.87 o 
   5  -6   1     4977.97     4984.06     75.13 o 
   6  -6   1      335.63      365.26     43.82 o 
   7  -6   1      213.21      233.13     63.46 o 
   8  -6   1      200.02      242.67     76.11 o 
   9  -6   1      666.42      641.02     70.28 o 
  10  -6   1       94.06       26.52     50.15 o 
  11  -6   1      104.66       74.29     28.56 o 
  -9  -5   1      131.14      172.47     83.98 o 
  -8  -5   1      301.52      374.13     42.58 o 
  -7  -5   1      274.09      179.62     66.73 o 
  -6  -5   1       58.24       31.56     56.37 o 
  -5  -5   1      110.23      136.60     64.18 o 
  -4  -5   1     4615.86     4524.71     89.68 o 
  -3  -5   1    19557.07    19734.02    336.47 o 
  -2  -5   1     8725.63     8351.39    128.04 o 
  -1  -5   1     5746.04     5488.12    144.84 o 
   0  -5   1     4778.53     4697.92    115.02 o 
   1  -5   1     2452.98     2541.20    114.57 o 
   2  -5   1     1081.01     1199.50    151.72 o 
   3  -5   1      761.19     1006.77     58.29 o 
   4  -5   1     6230.50     6422.49     99.90 o 
   5  -5   1      724.60      693.46     29.08 o 
   6  -5   1     3927.01     3777.72     86.64 o 
   7  -5   1     8859.93     8511.55    218.84 o 
   8  -5   1     6822.44     6539.01    134.35 o 
   9  -5   1     3053.94     2886.30     81.92 o 
  10  -5   1     1690.00     1650.22    118.48 o 
  11  -5   1      348.39      354.88     65.72 o 
  -9  -4   1     2494.29     2337.38    139.80 o 
  -8  -4   1     1823.53     1805.39     56.46 o 
  -7  -4   1     2509.15     2552.27     54.26 o 
  -6  -4   1     4837.88     4772.86     80.99 o 
  -5  -4   1       48.86       68.92     34.23 o 
  -4  -4   1      197.64      203.83     14.01 o 
  -3  -4   1     3364.88     3229.08     65.73 o 
  -2  -4   1     2714.61     2583.61     60.67 o 
  -1  -4   1     2601.83     2427.18     59.47 o 
   0  -4   1    16296.21    16476.56    281.77 o 
   1  -4   1    23894.54    24708.06    374.12 o 
   2  -4   1    36246.22    35521.41    612.77 o 
   3  -4   1    10735.02    10661.06    197.85 o 
   4  -4   1     1797.19     1922.15     63.72 o 
   5  -4   1     1228.97     1322.23     36.84 o 
   6  -4   1      692.63      717.07     43.24 o 
   7  -4   1     5020.79     5103.77    108.87 o 
   8  -4   1     7888.05     7779.33    150.75 o 
   9  -4   1     4863.48     4788.60    155.90 o 
  10  -4   1      520.33      520.09     40.86 o 
  11  -4   1     1110.09     1099.34     98.89 o 
 -10  -3   1       36.39       37.66     69.70 o 
  -9  -3   1       43.05       63.93     23.23 o 
  -8  -3   1      493.46      516.66     46.61 o 
  -7  -3   1      407.34      385.12     42.78 o 
  -6  -3   1     3688.65     3585.65     63.87 o 
  -5  -3   1       21.87       12.67     35.01 o 
  -4  -3   1     2638.32     2598.41     47.28 o 
  -3  -3   1     2650.12     2887.47     44.69 o 
  -2  -3   1      778.67      867.97     26.04 o 
  -1  -3   1     3889.68     3813.11     84.61 o 
   0  -3   1    10447.15    11108.36    140.08 o 
   1  -3   1    19274.19    20226.09    713.14 o 
   2  -3   1    25687.85    26169.81    448.01 o 
   3  -3   1     6072.77     5930.70     93.81 o 
   4  -3   1     3167.07     3260.21     66.55 o 
   5  -3   1      425.62      399.39     29.02 o 
   6  -3   1      893.07      797.76     40.50 o 
   7  -3   1        0.09       21.14     31.50 o 
   8  -3   1       29.67       26.99     20.44 o 
   9  -3   1      915.03      890.70     47.30 o 
  10  -3   1       13.02       33.24     35.15 o 
  11  -3   1      264.68      284.52     45.21 o 
 -10  -2   1       12.00       15.96     57.27 o 
  -9  -2   1      498.12      610.78     85.76 o 
  -8  -2   1      966.83     1053.93     53.17 o 
  -7  -2   1      290.65      314.66     31.02 o 
  -6  -2   1      727.39      744.77     46.38 o 
  -5  -2   1      460.86      450.40     22.79 o 
  -4  -2   1      170.80      163.81     19.56 o 
  -3  -2   1     1827.86     1847.59     61.47 o 
  -2  -2   1     4161.73     4407.93     59.89 o 
  -1  -2   1     5791.58     5784.34     78.07 o 
   0  -2   1      706.76      934.12     39.29 o 
   1  -2   1      926.10      862.76     46.75 o 
   2  -2   1     2965.87     3002.85     57.37 o 
   3  -2   1      179.26      209.73     37.75 o 
   4  -2   1     3373.55     3421.99     70.49 o 
   5  -2   1      194.33      195.93     44.93 o 
   6  -2   1      391.34      333.27     27.75 o 
   7  -2   1      320.26      278.03     27.18 o 
   8  -2   1      226.01      200.16     37.16 o 
   9  -2   1      206.03      283.85     86.32 o 
  10  -2   1      208.65      209.81     41.56 o 
  11  -2   1       68.90       88.34     54.20 o 
 -11  -1   1     1150.92     1214.46     56.48 o 
 -10  -1   1       47.82       99.22     25.50 o 
  -9  -1   1       79.26       81.47     27.13 o 
  -8  -1   1     1520.34     1664.97     58.02 o 
  -7  -1   1     1872.39     1851.96     40.31 o 
  -6  -1   1     1870.55     1726.99     36.78 o 
  -5  -1   1     7553.92     7517.58    104.48 o 
  -4  -1   1     6516.34     6176.22     84.92 o 
  -3  -1   1     4504.88     4588.94     63.76 o 
  -2  -1   1      253.48      316.54     17.52 o 
  -1  -1   1     8651.99     9068.45    132.41 o 
   0  -1   1     1809.40     2026.81     89.37 o 
   1  -1   1      304.52      287.54     20.42 o 
   2  -1   1    11100.43    11663.06    180.79 o 
   3  -1   1     1629.93     1525.34     35.24 o 
   4  -1   1    11422.32    11710.66    218.76 o 
   5  -1   1      570.42      449.21     47.34 o 
   6  -1   1     1148.27     1134.41    109.49 o 
   7  -1   1      693.09      801.28     43.49 o 
   8  -1   1      104.34       61.39     21.24 o 
   9  -1   1       96.79      126.48     26.40 o 
  10  -1   1      461.61      568.70     46.86 o 
  11  -1   1      329.88      257.10     66.14 o 
 -11   0   1     1058.47     1056.84     51.32 o 
 -10   0   1      174.68      171.08     41.66 o 
  -9   0   1      532.88      505.15     36.18 o 
  -8   0   1      116.15      151.24     24.37 o 
  -7   0   1      790.22      874.48     45.64 o 
  -6   0   1     1607.35     1687.31     38.07 o 
  -5   0   1     2344.12     2338.02     57.81 o 
  -4   0   1    20830.93    21669.59    260.95 o 
  -3   0   1    30114.60    30362.39    380.52 o 
  -2   0   1    18642.61    18789.71    260.39 o 
  -1   0   1     9197.57     9807.78    240.70 o 
   0   0   1    12050.06    12542.15    295.06 o 
   1   0   1      212.36      126.17     17.57 o 
   2   0   1    29482.01    31806.34    353.05 o 
   3   0   1     2915.30     3033.04     52.42 o 
   4   0   1     2044.40     1892.02     35.03 o 
   5   0   1     4910.21     4874.75    104.74 o 
   6   0   1     5275.15     5090.23     83.63 o 
   7   0   1     5048.18     5040.40    115.12 o 
   8   0   1     5087.22     4986.39    119.69 o 
   9   0   1     1190.19     1187.84     54.73 o 
  10   0   1      325.58      278.94     62.49 o 
  11   0   1        1.39       21.68     25.31 o 
 -11   1   1      140.27      112.40     34.46 o 
 -10   1   1      232.07      250.04     49.36 o 
  -9   1   1     2417.88     2294.00     71.65 o 
  -8   1   1     4675.96     4471.13    102.65 o 
  -7   1   1     4281.69     4121.46     93.35 o 
  -6   1   1      915.36      847.62     35.52 o 
  -5   1   1      337.96      440.20     31.66 o 
  -4   1   1     3238.08     3581.20     75.59 o 
  -3   1   1     2150.82     1916.99     43.60 o 
  -2   1   1     2264.07     2052.29     33.21 o 
  -1   1   1     2974.16     2807.61     41.79 o 
   0   1   1     5741.77     5970.46    143.61 o 
   1   1   1     7274.91     7425.10     81.17 o 
   2   1   1    18976.44    19475.48    211.11 o 
   3   1   1     1592.26     1467.90     32.82 o 
   4   1   1    11628.28    12364.83    169.38 o 
   5   1   1      788.31      842.30     51.71 o 
   6   1   1     2263.79     2216.46     46.04 o 
   7   1   1     5165.74     5346.66     90.42 o 
   8   1   1     2684.93     2641.41     56.42 o 
   9   1   1     2126.59     2217.02    145.32 o 
  10   1   1     1012.47     1011.22     75.86 o 
 -11   2   1      816.74      729.08     50.28 o 
 -10   2   1      310.72      342.53     58.87 o 
  -9   2   1      103.74       76.91     50.13 o 
  -8   2   1     1213.62     1147.85     46.46 o 
  -7   2   1      491.26      420.11     33.96 o 
  -6   2   1      401.01      372.39     31.75 o 
  -5   2   1       13.45       31.25     30.68 o 
  -4   2   1     2016.83     1908.26     91.44 o 
  -3   2   1     2418.38     2596.42     45.69 o 
  -2   2   1      145.08      153.86     12.51 o 
  -1   2   1     1088.34     1059.96     23.86 o 
   0   2   1     8552.37     9259.37    162.72 o 
   1   2   1     2859.45     2847.52     45.31 o 
   2   2   1     1874.79     1726.77     36.37 o 
   3   2   1     3073.84     2922.05     67.79 o 
   4   2   1     2616.18     2696.51     49.98 o 
   5   2   1      234.41      223.66     31.42 o 
   6   2   1      111.84      108.14     35.43 o 
   7   2   1      763.48      850.79     29.73 o 
   8   2   1       99.75      149.22     21.73 o 
   9   2   1        1.97      -22.41     45.56 o 
  10   2   1      289.76      299.53     43.84 o 
 -12   3   1        5.98      -36.09     24.06 o 
 -11   3   1      375.11      259.61     38.70 o 
 -10   3   1      647.14      673.68     42.64 o 
  -9   3   1       23.32       33.57     20.87 o 
  -8   3   1       24.91       10.90     37.86 o 
  -7   3   1     1878.79     1824.84     51.74 o 
  -6   3   1     1947.83     1857.01     74.50 o 
  -5   3   1     1880.65     1942.21     47.00 o 
  -4   3   1      821.13      834.69     19.84 o 
  -3   3   1       28.34       30.27     15.20 o 
  -2   3   1      362.72      355.90     13.76 o 
  -1   3   1      211.11      154.26     40.74 o 
   0   3   1     2554.14     2330.49     47.36 o 
   1   3   1     1277.49     1237.29     41.65 o 
   2   3   1     5170.82     5307.59     66.53 o 
   3   3   1      255.30      250.84     27.97 o 
   4   3   1        3.72       11.01     28.57 o 
   5   3   1       23.23       26.62     27.59 o 
   6   3   1      484.53      497.91     42.54 o 
   7   3   1       20.10       32.70     14.55 o 
   8   3   1      974.58      971.17     59.40 o 
   9   3   1      832.65      881.45     57.72 o 
 -12   4   1      298.23      338.10     76.60 o 
 -11   4   1     1884.28     1881.90    106.04 o 
 -10   4   1        7.78       44.13     51.52 o 
  -9   4   1      170.72      195.59     42.75 o 
  -8   4   1        5.50      -15.24     26.78 o 
  -7   4   1     7059.21     6629.56    118.83 o 
  -6   4   1     8436.59     8221.12    142.30 o 
  -5   4   1     9971.77     9887.09    129.23 o 
  -4   4   1     1390.50     1322.32     23.97 o 
  -3   4   1     6990.82     7103.81    128.03 o 
  -2   4   1     6123.69     6057.36     75.51 o 
  -1   4   1      906.39     1009.43     30.90 o 
   0   4   1      293.04      284.08     17.53 o 
   1   4   1     5258.72     5390.60    107.00 o 
   2   4   1     4620.27     4452.74     62.70 o 
   3   4   1     4263.00     4335.74    112.02 o 
   4   4   1     4607.50     4301.87     82.55 o 
   5   4   1     2610.19     2693.19     97.63 o 
   6   4   1     2735.68     2838.38    102.97 o 
   7   4   1      191.32      190.77     32.02 o 
   8   4   1      261.93      264.33     23.04 o 
   9   4   1       21.25       58.79     84.72 o 
 -12   5   1     3096.26     2934.53    181.80 o 
 -11   5   1     1732.86     1869.03    107.59 o 
 -10   5   1     1950.69     1839.06     82.65 o 
  -9   5   1     1432.43     1431.20     53.81 o 
  -8   5   1        7.65        7.04     39.40 o 
  -7   5   1      410.98      362.57     36.39 o 
  -6   5   1     2039.26     1966.33     44.40 o 
  -5   5   1     3068.27     2984.72     62.55 o 
  -4   5   1    10339.05    10675.11    127.14 o 
  -3   5   1     4191.21     3711.12     76.82 o 
  -2   5   1    34864.52    35201.79    399.94 o 
  -1   5   1    12653.70    12501.31    221.38 o 
   0   5   1     5078.16     4963.28     89.62 o 
   1   5   1      269.95      307.00     40.38 o 
   2   5   1      624.94      635.06     27.75 o 
   3   5   1      505.89      512.18     34.80 o 
   4   5   1     2741.26     2818.05     91.76 o 
   5   5   1     5571.45     5537.36     92.00 o 
   6   5   1     3022.44     3196.12    118.31 o 
   7   5   1     1528.40     1725.13     89.94 o 
   8   5   1      538.50      659.00     49.30 o 
 -12   6   1      156.90      220.98     77.28 o 
 -11   6   1       52.95       92.27     25.91 o 
 -10   6   1      628.85      675.92     42.25 o 
  -9   6   1     2575.36     2378.76     79.59 o 
  -8   6   1      798.00      768.62     69.94 o 
  -7   6   1     3440.14     3326.33    104.84 o 
  -6   6   1      910.35     1010.26     50.05 o 
  -5   6   1      734.38      726.28     49.87 o 
  -4   6   1       25.00       23.94     24.52 o 
  -3   6   1     5644.70     5609.59     76.18 o 
  -2   6   1    12335.90    12310.41    168.87 o 
  -1   6   1     9218.75     9154.83    213.70 o 
   0   6   1     3027.68     2911.97     66.85 o 
   1   6   1     2723.28     2703.41     58.26 o 
   2   6   1      174.23      143.10     23.24 o 
   3   6   1      358.75      381.96     59.93 o 
   4   6   1        2.46      -25.86     51.28 o 
   5   6   1      443.31      413.61    100.39 o 
   6   6   1     1456.35     1320.56     85.44 o 
   7   6   1      317.99      377.30     78.70 o 
   8   6   1      753.44      804.01     57.87 o 
 -11   7   1       41.57       57.97     43.20 o 
 -10   7   1        3.81      -25.91     61.54 o 
  -9   7   1     1357.58     1280.70     63.90 o 
  -8   7   1      234.46      246.75     35.73 o 
  -7   7   1      315.91      287.70     30.65 o 
  -6   7   1      613.57      620.11     26.58 o 
  -5   7   1      772.41      781.39     57.76 o 
  -4   7   1      123.06      128.49     27.45 o 
  -3   7   1      300.14      331.15     12.11 o 
  -2   7   1      419.57      452.39     51.02 o 
  -1   7   1        1.19      -17.49     34.22 o 
   0   7   1       27.64       -7.66     29.29 o 
   1   7   1      453.39      412.02     26.87 o 
   2   7   1     1542.22     1537.58     68.57 o 
   3   7   1     2358.73     2175.67     66.05 o 
   4   7   1      961.06      976.18    109.82 o 
   5   7   1      380.93      401.48     37.16 o 
   6   7   1       17.22      -32.54     23.62 o 
   7   7   1        3.86       76.13     50.69 o 
 -11   8   1      174.57      157.45     28.88 o 
 -10   8   1      555.24      582.23     68.31 o 
  -9   8   1      873.79      920.50     56.45 o 
  -8   8   1     1941.27     2018.89    105.26 o 
  -7   8   1     3549.54     3429.37     80.38 o 
  -6   8   1      665.52      640.30     32.21 o 
  -5   8   1       64.32       87.90     42.11 o 
  -4   8   1      169.87      156.90     34.47 o 
  -3   8   1        3.29       37.88     33.58 o 
  -2   8   1     1401.64     1311.58    111.60 o 
  -1   8   1     2311.89     2450.45     65.95 o 
   0   8   1     3883.10     3884.89     95.65 o 
   1   8   1      683.40      578.40     62.01 o 
   2   8   1        2.43       35.76     39.88 o 
   3   8   1      350.95      374.82     39.88 o 
   4   8   1      130.63      123.43     45.56 o 
   5   8   1      220.77      137.03     82.74 o 
   6   8   1       40.77       50.60     54.25 o 
 -11   9   1      617.37      733.38    119.34 o 
 -10   9   1      377.13      372.21    103.77 o 
  -9   9   1      249.77      234.06     90.74 o 
  -8   9   1      726.57      814.75     41.66 o 
  -7   9   1     4262.76     4074.94     94.66 o 
  -6   9   1     4383.70     4175.72     95.18 o 
  -5   9   1     3027.82     3337.70     77.73 o 
  -4   9   1     3139.09     3168.39     97.71 o 
  -3   9   1     3582.38     3525.98     91.68 o 
  -2   9   1     1071.74     1019.37     45.03 o 
  -1   9   1     1163.59     1200.27     51.50 o 
   0   9   1        2.77      227.96    114.98 o 
   1   9   1     1044.85     1029.68     70.37 o 
   2   9   1      179.04      194.55     37.99 o 
   3   9   1     2641.89     2460.10     78.46 o 
   4   9   1     2294.61     2216.55     89.49 o 
   5   9   1     2113.87     2217.44    237.99 o 
 -11  10   1     2446.89     2522.90    147.99 o 
 -10  10   1     1889.58     1983.00     76.26 o 
  -9  10   1       95.21       76.90     24.38 o 
  -8  10   1      202.16      144.37     62.66 o 
  -7  10   1     1374.27     1435.85    122.23 o 
  -6  10   1      633.33      748.29     35.00 o 
  -5  10   1     3776.53     3823.06    173.77 o 
  -4  10   1     3131.93     3401.95    142.66 o 
  -3  10   1     2201.12     2245.51    104.21 o 
  -2  10   1     6450.77     6143.83    152.46 o 
  -1  10   1     2398.31     2390.82    198.42 o 
   0  10   1      121.26      118.81     31.16 o 
   1  10   1     3039.01     3183.24     95.15 o 
   2  10   1       58.20       41.41     23.32 o 
   3  10   1     1811.90     2063.38    114.52 o 
   4  10   1     3058.03     2812.18    111.87 o 
 -10  11   1     1072.47      901.90    264.01 o 
  -9  11   1      341.80       41.00    197.60 o 
  -8  11   1      366.45      394.38     87.15 o 
  -7  11   1      864.55      719.76    125.80 o 
  -6  11   1     1317.16     1387.03     50.65 o 
  -5  11   1       77.13      108.57     28.33 o 
  -4  11   1      435.67      413.76     34.72 o 
  -3  11   1     1367.95     1304.57     86.09 o 
  -2  11   1     2918.98     2722.15     88.26 o 
  -1  11   1     4195.62     3887.71    439.88 o 
   0  11   1     2506.52     2318.08    526.79 o 
   1  11   1     2407.66     2461.38    224.24 o 
   2  11   1      309.74      340.17    137.38 o 
   3  11   1        0.78      -12.30     36.14 o 
  -8  12   1      156.39      131.23    101.17 o 
  -7  12   1     1430.84     1584.16    170.89 o 
  -6  12   1     1496.47     1593.74     58.92 o 
  -5  12   1      745.65      801.42     43.13 o 
  -4  12   1        7.53      -21.25     39.36 o 
  -3  12   1        0.06        0.45     94.29 o 
  -2  12   1       16.43      -15.52     32.39 o 
  -1  12   1       40.55      -31.48     76.25 o 
   0  12   1      210.20      218.92     33.62 o 
   1  12   1      252.23      317.41     39.77 o 
   2  12   1      130.10      146.56     64.69 o 
  -8  13   1      531.03      768.17    133.92 o 
  -7  13   1       18.62     -249.66    166.44 o 
  -6  13   1      498.81      463.11    133.21 o 
  -5  13   1      323.06      288.73     42.93 o 
  -4  13   1      754.62      930.19     53.29 o 
  -3  13   1      201.90       89.22     29.52 o 
  -2  13   1      779.22      623.44    234.90 o 
  -1  13   1     1968.43     2116.96     84.14 o 
   0  13   1      730.32      741.20     55.75 o 
  -5  14   1     4251.16     4488.60    176.28 o 
  -4  14   1     1076.25     1119.03    205.80 o 
  -3  14   1        4.25       14.58     28.44 o 
   1 -14   2     2161.22     2089.94     86.09 o 
   2 -14   2      144.49      121.45     34.44 o 
   3 -14   2        9.37        4.27     82.81 o 
   4 -14   2      296.53      250.36     33.16 o 
   5 -14   2      338.30      274.12     33.97 o 
   6 -14   2      647.12      776.97     67.57 o 
   7 -14   2     2834.69     3287.72    213.98 o 
  -2 -13   2       57.07       67.59     42.21 o 
  -1 -13   2      747.96      761.98    108.64 o 
   0 -13   2     1994.25     1934.98     80.35 o 
   1 -13   2      396.68      444.14     40.36 o 
   2 -13   2      208.74      262.77     54.52 o 
   3 -13   2      718.17      633.23    187.76 o 
   4 -13   2     1229.76     1221.36    123.81 o 
   5 -13   2     1011.13     1009.66    201.29 o 
   6 -13   2      120.74       43.52     74.03 o 
   7 -13   2      102.46       25.99     93.36 o 
   8 -13   2      288.87      396.02    189.40 o 
  -3 -12   2      383.08      333.84     44.68 o 
  -2 -12   2       13.19       53.94     45.37 o 
  -1 -12   2       77.93       53.45     38.95 o 
   0 -12   2      115.21       95.93     26.24 o 
   1 -12   2       35.13       50.60     61.90 o 
   2 -12   2       81.07       71.75     54.11 o 
   3 -12   2     1100.53     1112.33     52.57 o 
   4 -12   2     1121.51     1074.20    227.52 o 
   5 -12   2     1818.62     1881.28    152.96 o 
   6 -12   2       47.71       73.48     49.55 o 
   7 -12   2       21.82       77.89    165.62 o 
   8 -12   2        5.84       93.29    111.10 o 
   9 -12   2        2.36      -50.47     83.93 o 
  -4 -11   2      281.90      221.72     55.74 o 
  -3 -11   2      105.14       78.08     32.23 o 
  -2 -11   2       35.74       34.67     98.50 o 
  -1 -11   2       25.91       35.38     22.71 o 
   0 -11   2     2314.79     2143.93     73.93 o 
   1 -11   2     1854.31     1926.18     70.51 o 
   2 -11   2     1211.19     1220.10     54.13 o 
   3 -11   2      503.98      555.83     36.92 o 
   4 -11   2     1044.59      973.59     86.30 o 
   5 -11   2      576.56      538.11     78.52 o 
   6 -11   2     2215.26     2298.83    157.01 o 
   7 -11   2      378.80      477.26    192.11 o 
   8 -11   2      119.46      115.82     25.10 o 
   9 -11   2     1327.69     1432.77    115.27 o 
  10 -11   2      753.75      739.85     51.03 o 
  -5 -10   2     2665.77     2730.64     91.22 o 
  -4 -10   2     2703.48     2630.19    169.11 o 
  -3 -10   2     2027.13     2020.94     79.65 o 
  -2 -10   2     1852.89     1904.63     66.08 o 
  -1 -10   2     1646.95     1681.28    172.30 o 
   0 -10   2     1646.44     1755.23     92.33 o 
   1 -10   2     2065.28     1990.34    133.06 o 
   2 -10   2      860.71      713.99     40.77 o 
   3 -10   2     1167.34     1248.12     56.57 o 
   4 -10   2     6334.08     6462.91    144.11 o 
   5 -10   2    10053.10     9963.44    154.66 o 
   6 -10   2     6779.53     6811.95    105.22 o 
   7 -10   2     3574.02     3538.04     88.98 o 
   8 -10   2      360.48      360.10     33.37 o 
   9 -10   2      304.59      305.33     35.04 o 
  10 -10   2        1.61      -71.06     62.48 o 
  -6  -9   2      133.45       78.69     57.39 o 
  -5  -9   2      445.94      391.74     35.60 o 
  -4  -9   2      182.32      225.68     47.25 o 
  -3  -9   2     2022.80     1940.28     63.71 o 
  -2  -9   2     6250.39     6168.60    129.98 o 
  -1  -9   2     8368.09     8011.43    154.26 o 
   0  -9   2     5951.48     6030.85    129.19 o 
   1  -9   2     4473.32     4641.48    156.09 o 
   2  -9   2      794.60      703.92     83.66 o 
   3  -9   2        0.37       40.56     82.72 o 
   4  -9   2      919.78      925.47     53.27 o 
   5  -9   2    10847.87    10879.61    152.98 o 
   6  -9   2     3951.83     4057.92     65.65 o 
   7  -9   2     1931.41     1944.55    112.82 o 
   8  -9   2     1808.45     1762.35     95.56 o 
   9  -9   2     2489.10     2440.36     84.55 o 
  10  -9   2     1328.97     1264.94    128.09 o 
  11  -9   2      959.27     1042.27     61.99 o 
  -7  -8   2      327.38      342.63     35.83 o 
  -6  -8   2      709.03      673.87     42.28 o 
  -5  -8   2      917.07      939.04     61.54 o 
  -4  -8   2      855.64      790.02     47.35 o 
  -3  -8   2       19.04        5.59     39.62 o 
  -2  -8   2     1649.84     1548.02     89.13 o 
  -1  -8   2     2542.03     2500.90     83.24 o 
   0  -8   2     2272.50     2331.39     73.91 o 
   1  -8   2     2133.76     2060.27     75.35 o 
   2  -8   2     2465.64     2358.60     93.01 o 
   3  -8   2     4881.79     4874.00     99.61 o 
   4  -8   2      502.97      569.38     31.77 o 
   5  -8   2      146.07      132.15     16.05 o 
   6  -8   2       39.68       98.50     57.20 o 
   7  -8   2        3.24      -50.29     50.36 o 
   8  -8   2     1569.77     1582.94    101.89 o 
   9  -8   2     2782.01     2853.07    226.15 o 
  10  -8   2     2913.08     2909.36     91.58 o 
  11  -8   2     1132.46     1320.96     62.90 o 
  -8  -7   2      310.09      359.28     39.90 o 
  -7  -7   2       38.95       59.57     30.31 o 
  -6  -7   2      796.87      866.26     61.79 o 
  -5  -7   2      921.54      891.09     58.85 o 
  -4  -7   2      717.67      688.71     42.29 o 
  -3  -7   2        0.63       10.62     24.32 o 
  -2  -7   2      276.83      287.14     35.30 o 
  -1  -7   2      117.62       81.08     45.90 o 
   0  -7   2     1295.75     1353.92     59.56 o 
   1  -7   2       82.45       31.85     28.93 o 
   2  -7   2       60.27       63.81     27.34 o 
   3  -7   2     5432.75     5890.72    109.94 o 
   4  -7   2      817.48      862.75     77.30 o 
   5  -7   2     2473.54     2526.03    101.49 o 
   6  -7   2     2097.97     1966.64     55.81 o 
   7  -7   2      121.14      120.03     48.03 o 
   8  -7   2      546.67      551.04     38.16 o 
   9  -7   2     1043.43      972.08     51.52 o 
  10  -7   2      413.02      485.96     41.00 o 
  11  -7   2       20.08       75.69     50.04 o 
  -9  -6   2      167.92       95.16     89.35 o 
  -8  -6   2     1215.00     1376.31     54.63 o 
  -7  -6   2     1898.60     1902.14     62.70 o 
  -6  -6   2      811.99      840.25     63.61 o 
  -5  -6   2      356.22      344.85     36.94 o 
  -4  -6   2     3209.82     3262.04    102.12 o 
  -3  -6   2     1944.19     1989.47     80.61 o 
  -2  -6   2      805.46      999.73     34.57 o 
  -1  -6   2     3950.04     3928.72    111.49 o 
   0  -6   2     9822.14     9797.45    161.33 o 
   1  -6   2     6000.01     5967.87    101.26 o 
   2  -6   2     3442.95     3487.64    124.49 o 
   3  -6   2      260.60      183.11     40.37 o 
   4  -6   2      660.98      607.80     56.51 o 
   5  -6   2     1175.05     1267.69     65.41 o 
   6  -6   2       70.70       79.69     21.51 o 
   7  -6   2      392.18      403.42     31.00 o 
   8  -6   2       74.17      125.64     32.04 o 
   9  -6   2       34.66        3.68     48.99 o 
  10  -6   2      460.69      484.95     40.46 o 
  11  -6   2     1319.89     1281.18     67.03 o 
  -9  -5   2       23.64      -59.95     77.39 o 
  -8  -5   2       72.63       98.34     32.38 o 
  -7  -5   2      706.76      661.09     79.44 o 
  -6  -5   2     1421.25     1538.19     70.60 o 
  -5  -5   2     5220.06     4937.11    162.63 o 
  -4  -5   2     8637.92     8095.67    145.59 o 
  -3  -5   2     6785.37     6371.39    143.90 o 
  -2  -5   2     9232.95     9202.80    173.18 o 
  -1  -5   2     1777.14     2080.32     42.26 o 
   0  -5   2     1273.50     1649.86     53.72 o 
   1  -5   2       21.66       43.28     21.90 o 
   2  -5   2        9.79        9.85     47.15 o 
   3  -5   2     2912.98     2838.50    103.83 o 
   4  -5   2    15147.25    14579.87    264.90 o 
   5  -5   2     7004.19     6728.98    118.43 o 
   6  -5   2     6683.05     6363.19    107.94 o 
   7  -5   2     2494.73     2387.39     72.63 o 
   8  -5   2     1629.87     1561.83    160.51 o 
   9  -5   2       16.62        7.98     40.44 o 
  10  -5   2      434.46      489.81     39.74 o 
  11  -5   2     1121.15     1137.71     96.57 o 
 -10  -4   2     1287.37     1300.52    111.57 o 
  -9  -4   2     1786.97     1741.64    118.85 o 
  -8  -4   2      315.32      351.73     27.57 o 
  -7  -4   2       31.41       68.77     53.69 o 
  -6  -4   2       73.63       32.39     67.77 o 
  -5  -4   2     2599.36     2544.28     62.48 o 
  -4  -4   2     7160.40     7408.92    218.62 o 
  -3  -4   2    10600.73    10328.06    145.27 o 
  -2  -4   2     9516.03     9521.85    134.02 o 
  -1  -4   2     8742.65     8451.85    123.42 o 
   0  -4   2     7412.13     7672.51    141.54 o 
   1  -4   2     5449.21     5513.72    132.89 o 
   2  -4   2        2.06       37.01     30.73 o 
   3  -4   2     3237.70     3577.30     85.27 o 
   4  -4   2     9665.99     9577.72    158.58 o 
   5  -4   2     8536.96     8247.24    128.47 o 
   6  -4   2     4882.13     4815.47    164.62 o 
   7  -4   2     1700.96     1653.45     82.15 o 
   8  -4   2     5791.35     5658.76    156.61 o 
   9  -4   2     1549.33     1462.72     70.41 o 
  10  -4   2      186.29      157.92     42.63 o 
  11  -4   2        0.91       18.01     76.45 o 
 -10  -3   2      490.29      440.32     87.09 o 
  -9  -3   2      144.66       76.32     65.44 o 
  -8  -3   2       26.62       47.05     40.40 o 
  -7  -3   2     1397.22     1386.94     58.36 o 
  -6  -3   2      750.59      727.34     31.30 o 
  -5  -3   2      336.68      321.56     22.87 o 
  -4  -3   2       13.45        4.94     18.60 o 
  -3  -3   2     1051.44     1110.30     28.54 o 
  -2  -3   2     2036.54     1922.20     42.86 o 
  -1  -3   2     2464.02     2522.33    161.80 o 
   0  -3   2    10196.19     9725.41    285.32 o 
   1  -3   2     3392.05     3248.39    108.37 o 
   2  -3   2     1713.33     1610.75     62.92 o 
   3  -3   2      195.67       93.45     34.35 o 
   4  -3   2       86.58      152.12     35.89 o 
   5  -3   2      102.54      148.08     19.97 o 
   6  -3   2      236.55      222.40     44.05 o 
   7  -3   2      316.02      365.75     43.46 o 
   8  -3   2     2032.52     2136.86     70.16 o 
   9  -3   2     2108.94     2137.51    115.51 o 
  10  -3   2     1299.94     1333.95     60.42 o 
  11  -3   2      384.35      363.66     93.85 o 
 -11  -2   2        0.95        3.02     69.82 o 
 -10  -2   2      566.20      603.19     54.96 o 
  -9  -2   2     1631.06     1670.42     58.62 o 
  -8  -2   2      740.25      801.45     26.91 o 
  -7  -2   2       41.86       32.87     40.28 o 
  -6  -2   2     1022.75     1011.50     26.49 o 
  -5  -2   2       11.38       21.78     23.31 o 
  -4  -2   2      324.48      257.63     20.55 o 
  -3  -2   2      289.85      237.15     40.15 o 
  -2  -2   2     2162.92     2439.43     70.03 o 
  -1  -2   2     6355.17     6565.65    119.07 o 
   0  -2   2      160.29      146.31     38.56 o 
   1  -2   2     4115.03     4171.27    100.09 o 
   2  -2   2      617.26      746.06     36.45 o 
   3  -2   2       15.63       71.79     24.81 o 
   4  -2   2      764.58      727.63     45.64 o 
   5  -2   2     1527.87     1542.19     41.43 o 
   6  -2   2     3098.77     3088.44     86.57 o 
   7  -2   2      209.40      187.10     56.45 o 
   8  -2   2        3.79      -14.76     48.40 o 
   9  -2   2       12.65      -29.50     45.33 o 
  10  -2   2       13.09      -33.47     40.47 o 
  11  -2   2        0.71      -17.79    130.00 o 
 -11  -1   2       20.63       48.85     76.22 o 
 -10  -1   2     2032.83     2047.44    121.91 o 
  -9  -1   2     2678.34     2728.36     73.64 o 
  -8  -1   2     2257.30     2201.57     61.52 o 
  -7  -1   2     3558.42     3627.91     79.27 o 
  -6  -1   2      802.17      733.07     24.62 o 
  -5  -1   2     3487.80     3448.90     51.97 o 
  -4  -1   2     9276.98     9712.50    118.70 o 
  -3  -1   2      151.06      190.22      9.13 o 
  -2  -1   2     1797.97     1936.49     57.56 o 
  -1  -1   2     1621.32     1828.25     32.72 o 
   0  -1   2     1880.34     1829.61     65.25 o 
   1  -1   2     8730.84     8493.82    261.31 o 
   2  -1   2     9877.59    10039.32    152.06 o 
   3  -1   2    14918.18    15761.26    208.92 o 
   4  -1   2      906.98      816.41     44.46 o 
   5  -1   2      988.46     1035.32     36.97 o 
   6  -1   2      267.69      318.34     72.48 o 
   7  -1   2      172.00      142.48     34.50 o 
   8  -1   2      343.86      428.44     35.82 o 
   9  -1   2      128.48      152.50     66.86 o 
  10  -1   2      804.42      807.74    105.33 o 
  11  -1   2      575.84      552.15     46.37 o 
 -11   0   2      375.73      285.37    100.12 o 
 -10   0   2        6.90      -51.23     53.83 o 
  -9   0   2       47.78       57.38     21.34 o 
  -8   0   2      150.90      134.27     53.73 o 
  -7   0   2      163.70      142.65     35.87 o 
  -6   0   2     6612.58     6391.97     89.33 o 
  -5   0   2    11914.17    11639.83    168.90 o 
  -4   0   2    16738.73    16538.21    230.57 o 
  -3   0   2    15666.01    15469.52    218.25 o 
  -2   0   2     2896.24     2785.74     65.43 o 
  -1   0   2        3.57        5.13     15.10 o 
   0   0   2     1316.04     1206.59     49.49 o 
   1   0   2      896.66     1072.28     50.69 o 
   2   0   2    75616.48    75881.50   1098.47 o 
   3   0   2     2750.67     2575.69     58.88 o 
   4   0   2     5343.00     5090.88     72.79 o 
   5   0   2     2987.95     2782.82     50.05 o 
   6   0   2     5084.42     4953.28    166.63 o 
   7   0   2     1551.45     1547.17     65.21 o 
   8   0   2      677.55      725.19     96.56 o 
   9   0   2        6.43       67.22     61.54 o 
  10   0   2      800.87      795.72    117.52 o 
 -11   1   2     1470.86     1591.67     82.57 o 
 -10   1   2     1634.87     1628.13     65.57 o 
  -9   1   2     1629.75     1734.80     94.72 o 
  -8   1   2     1664.49     1548.86    116.80 o 
  -7   1   2        8.87       19.17     15.73 o 
  -6   1   2     1715.80     1613.28     68.74 o 
  -5   1   2    10197.46    10226.70    155.50 o 
  -4   1   2     9094.77     8776.10    166.44 o 
  -3   1   2     6508.30     6160.23     98.33 o 
  -2   1   2    24813.85    24256.71    480.75 o 
  -1   1   2     9981.49    10463.25    165.09 o 
   0   1   2    28840.44    29396.61    595.50 o 
   1   1   2    12350.03    12301.55    193.34 o 
   2   1   2      326.36      326.45     22.47 o 
   3   1   2      593.47      598.70     24.70 o 
   4   1   2     1555.09     1489.09     45.29 o 
   5   1   2     5421.87     5245.85     82.05 o 
   6   1   2     8710.72     8934.33    136.89 o 
   7   1   2     9740.84     9734.21    149.98 o 
   8   1   2     1848.08     1771.99     66.24 o 
   9   1   2      136.33       97.98     50.06 o 
  10   1   2      226.42      216.87     93.73 o 
 -12   2   2      285.51      243.07     96.15 o 
 -11   2   2       61.94      107.33     43.11 o 
 -10   2   2      177.00      215.03     30.42 o 
  -9   2   2     1331.79     1192.24     86.99 o 
  -8   2   2     2505.35     2392.27     74.55 o 
  -7   2   2      671.60      679.68     30.89 o 
  -6   2   2      321.37      336.08     21.27 o 
  -5   2   2      555.99      526.70     21.68 o 
  -4   2   2      412.85      395.01     18.07 o 
  -3   2   2     1352.25     1589.20     84.61 o 
  -2   2   2     3872.69     3731.87     60.37 o 
  -1   2   2     4955.75     5202.69    155.18 o 
   0   2   2     7278.06     7430.50    128.17 o 
   1   2   2     3972.06     3526.21     60.18 o 
   2   2   2      618.89      543.00     24.79 o 
   3   2   2       44.82       59.36     23.01 o 
   4   2   2       78.51       97.58     51.03 o 
   5   2   2      432.83      440.02     25.88 o 
   6   2   2      706.14      784.14     46.79 o 
   7   2   2      820.29      915.48     86.14 o 
   8   2   2       81.54       97.14     26.93 o 
   9   2   2        8.55      -27.12     49.35 o 
  10   2   2      539.12      699.79     85.56 o 
 -12   3   2       79.27       34.48    103.57 o 
 -11   3   2      139.53      200.36     61.58 o 
 -10   3   2     1531.92     1598.79     64.03 o 
  -9   3   2      189.42      220.12     34.91 o 
  -8   3   2        2.47        4.15     32.28 o 
  -7   3   2     1267.47     1293.69     41.09 o 
  -6   3   2      527.05      614.11     29.25 o 
  -5   3   2      561.53      542.57     24.17 o 
  -4   3   2      773.60      643.32     15.25 o 
  -3   3   2     7297.56     7291.11    124.55 o 
  -2   3   2        6.63       22.25     13.51 o 
  -1   3   2      632.17      597.74     33.87 o 
   0   3   2      901.25     1145.51     54.25 o 
   1   3   2     1406.15     1629.02     63.22 o 
   2   3   2       83.19      100.59     10.82 o 
   3   3   2      148.33      128.52     12.83 o 
   4   3   2      316.28      346.03     29.39 o 
   5   3   2      555.37      570.79     29.67 o 
   6   3   2        8.99       54.59     34.55 o 
   7   3   2      386.19      459.27     63.04 o 
   8   3   2      284.01      315.07     57.21 o 
   9   3   2       27.38       26.07     55.81 o 
 -12   4   2       39.20       44.56     34.85 o 
 -11   4   2      114.26      124.30     50.36 o 
 -10   4   2     1028.26     1077.77     90.53 o 
  -9   4   2     4270.87     4092.93    113.14 o 
  -8   4   2     1785.96     1764.92     63.86 o 
  -7   4   2     5271.38     4868.91     93.48 o 
  -6   4   2     5539.52     5501.89    222.13 o 
  -5   4   2     4483.61     4585.01     81.01 o 
  -4   4   2     1850.58     2216.13     49.21 o 
  -3   4   2      235.57      264.91     14.21 o 
  -2   4   2       58.77       65.66     33.01 o 
  -1   4   2      730.71      611.47     63.67 o 
   0   4   2     4842.15     4606.53     66.03 o 
   1   4   2     9052.28     9030.90    107.40 o 
   2   4   2     9335.07     9301.56    122.50 o 
   3   4   2     3522.22     3550.18     54.67 o 
   4   4   2     1761.93     1788.00     56.10 o 
   5   4   2      361.22      376.01     26.99 o 
   6   4   2      169.78      191.79     78.21 o 
   7   4   2      354.00      382.01     73.61 o 
   8   4   2      710.36      778.78     33.88 o 
   9   4   2      698.23      691.32     46.93 o 
 -12   5   2      300.79      401.98     76.67 o 
 -11   5   2       88.30       94.42     62.01 o 
 -10   5   2      420.62      367.48     42.44 o 
  -9   5   2      197.38      239.59     29.29 o 
  -8   5   2     3848.72     3833.87     87.17 o 
  -7   5   2     3139.20     2939.70     72.35 o 
  -6   5   2     6378.91     6140.97     93.97 o 
  -5   5   2    15035.00    15237.54    173.76 o 
  -4   5   2     5016.90     4635.21    100.97 o 
  -3   5   2     9274.33     9285.60    130.66 o 
  -2   5   2     6539.38     6270.48    102.79 o 
  -1   5   2     3118.15     3323.01     96.51 o 
   0   5   2     4217.90     4207.16    178.97 o 
   1   5   2     3698.53     3398.00     98.80 o 
   2   5   2     9493.25     9485.98    122.96 o 
   3   5   2     4641.45     4483.55     70.77 o 
   4   5   2     1752.04     1713.76     47.24 o 
   5   5   2     6966.85     6833.41    113.37 o 
   6   5   2     1463.97     1472.44     51.81 o 
   7   5   2      415.83      424.36     26.54 o 
   8   5   2       67.13       92.61     19.36 o 
 -12   6   2      213.55      227.24     44.09 o 
 -11   6   2      520.70      705.01    101.74 o 
 -10   6   2     2749.11     2683.95     78.78 o 
  -9   6   2     1968.26     1757.41     72.19 o 
  -8   6   2     1941.91     1893.78     57.69 o 
  -7   6   2      165.99      196.86     94.38 o 
  -6   6   2      836.99      744.84     65.32 o 
  -5   6   2     4128.47     4236.41     87.54 o 
  -4   6   2     7362.43     7363.75    134.57 o 
  -3   6   2     8915.89     8714.89    141.86 o 
  -2   6   2    11160.46    11001.11    163.62 o 
  -1   6   2     1939.87     1942.15     68.32 o 
   0   6   2      364.94      353.04     25.00 o 
   1   6   2       33.42       27.37     36.07 o 
   2   6   2       56.39       77.99     20.58 o 
   3   6   2        4.50       54.25     82.16 o 
   4   6   2      547.95      575.81     53.20 o 
   5   6   2     2413.04     2444.74     55.24 o 
   6   6   2     3849.04     3935.05    147.22 o 
   7   6   2     1956.54     2035.01     98.82 o 
 -12   7   2      255.42      366.33     64.68 o 
 -11   7   2      152.60      185.02     64.02 o 
 -10   7   2      614.98      648.90     79.86 o 
  -9   7   2      847.08      822.27     51.45 o 
  -8   7   2      566.96      537.61     71.29 o 
  -7   7   2       48.56       50.06     50.06 o 
  -6   7   2      272.51      261.51     23.48 o 
  -5   7   2      888.85      923.86     32.01 o 
  -4   7   2      368.80      421.79     22.28 o 
  -3   7   2       10.49       40.73     19.92 o 
  -2   7   2      147.37      111.78     27.65 o 
  -1   7   2      469.03      448.88     27.53 o 
   0   7   2      715.51      774.10     36.67 o 
   1   7   2     3830.28     3750.81     99.55 o 
   2   7   2     4539.10     4641.85    105.45 o 
   3   7   2     1668.24     1684.59     96.78 o 
   4   7   2        2.09      -27.58     18.38 o 
   5   7   2      841.80      823.31     80.42 o 
   6   7   2      687.25      560.85     92.38 o 
   7   7   2      916.45      994.88     54.95 o 
 -11   8   2      381.33      350.34     38.72 o 
 -10   8   2      132.45      116.66     36.66 o 
  -9   8   2       25.06        2.19     59.46 o 
  -8   8   2      232.08      344.96     70.10 o 
  -7   8   2       42.12       37.78     35.67 o 
  -6   8   2      611.83      714.23     37.54 o 
  -5   8   2     3162.79     3026.64     58.36 o 
  -4   8   2     2884.46     2723.59    107.34 o 
  -3   8   2     1923.37     1915.74     76.21 o 
  -2   8   2     1024.27     1098.91     45.08 o 
  -1   8   2      227.68      278.86     35.39 o 
   0   8   2      893.39      988.52     41.08 o 
   1   8   2     1169.37     1135.81     61.84 o 
   2   8   2      286.24      244.26     28.10 o 
   3   8   2      138.83      109.81     47.81 o 
   4   8   2       40.38       46.82     93.02 o 
   5   8   2       38.00      -23.99     38.70 o 
   6   8   2      260.31      210.34     83.78 o 
 -11   9   2      330.71      336.60     37.97 o 
 -10   9   2      321.85      283.52     63.93 o 
  -9   9   2     3179.03     3243.37    187.22 o 
  -8   9   2     3869.87     4021.70    105.60 o 
  -7   9   2     4759.65     4532.15    112.43 o 
  -6   9   2     2616.05     2520.09    117.60 o 
  -5   9   2      436.09      483.91     75.86 o 
  -4   9   2      223.23      286.45     78.55 o 
  -3   9   2       28.68       43.06     53.82 o 
  -2   9   2      139.93      150.74     36.49 o 
  -1   9   2     5304.70     5201.55    254.58 o 
   0   9   2     2068.90     2153.48    102.49 o 
   1   9   2     1854.09     1902.74     95.86 o 
   2   9   2     2465.74     2483.57     85.63 o 
   3   9   2     1456.91     1609.72    205.87 o 
   4   9   2      861.97      829.85    121.34 o 
   5   9   2       24.18      -48.25     38.13 o 
 -10  10   2       17.70      110.69    174.64 o 
  -9  10   2     1404.94     1582.42    279.59 o 
  -8  10   2     2408.04     1873.49    294.35 o 
  -7  10   2     2691.16     2754.75    284.69 o 
  -6  10   2      916.18     1011.33     42.94 o 
  -5  10   2     3307.26     3417.76     91.50 o 
  -4  10   2     2580.16     2678.71    157.10 o 
  -3  10   2     2390.56     2165.71     93.26 o 
  -2  10   2      955.14      878.76     47.96 o 
  -1  10   2       39.62      -11.40     73.38 o 
   0  10   2     2335.24     2188.41     78.09 o 
   1  10   2     2962.72     2848.67    135.28 o 
   2  10   2      904.75      883.64     51.82 o 
   3  10   2     5445.03     5311.19    274.85 o 
   4  10   2     1365.97     1495.04    142.73 o 
 -10  11   2       70.27      265.65    224.65 o 
  -9  11   2        4.81     -187.76    176.28 o 
  -8  11   2       44.66       34.83     73.54 o 
  -7  11   2        1.38       67.95    104.82 o 
  -6  11   2      348.55      297.41     26.79 o 
  -5  11   2     2841.99     2728.88    208.08 o 
  -4  11   2     6540.26     6549.27    310.55 o 
  -3  11   2     5583.13     5316.50    441.52 o 
  -2  11   2     1722.60     1903.56    133.23 o 
  -1  11   2      250.13      260.45     31.63 o 
   0  11   2        5.41       23.93    105.36 o 
   1  11   2      160.29      131.03     86.09 o 
   2  11   2      130.78      144.95     70.11 o 
   3  11   2      127.60      187.24     41.48 o 
  -8  12   2      485.66      488.81    114.20 o 
  -7  12   2      372.17      521.09    127.21 o 
  -6  12   2      335.87      359.58     77.97 o 
  -5  12   2      320.07      331.19     61.25 o 
  -4  12   2      587.30       31.98    183.66 o 
  -3  12   2      193.02      213.12     30.78 o 
  -2  12   2      155.21      159.83     40.18 o 
  -1  12   2       89.84       25.46    243.10 o 
   0  12   2       99.24      149.22     30.34 o 
   1  12   2      818.57      813.39    214.41 o 
  -7  13   2        4.43      -52.47    168.90 o 
  -6  13   2        6.30       57.22    110.50 o 
  -5  13   2        0.29       -8.46     33.56 o 
  -4  13   2      361.98      376.99     77.89 o 
  -3  13   2      956.04      982.19     64.36 o 
  -2  13   2     1989.88     2004.52     80.17 o 
  -1  13   2      183.74      147.62     86.91 o 
   3 -15   3     2747.83     2822.47    129.55 o 
   4 -15   3     1928.43     2026.45    253.76 o 
   0 -14   3      610.75      581.31     48.37 o 
   1 -14   3       71.86       37.72     24.60 o 
   2 -14   3      836.93      804.34     66.41 o 
   3 -14   3     1202.78     1170.76    258.27 o 
   4 -14   3      488.28      555.17     89.78 o 
   5 -14   3     1462.69     1395.41     63.61 o 
   6 -14   3     1980.42     1753.78    253.55 o 
   7 -14   3     4255.21     4234.67    245.65 o 
  -2 -13   3      781.74      788.02     53.43 o 
  -1 -13   3     1090.19      953.59     56.18 o 
   0 -13   3     2137.48     2259.66     87.73 o 
   1 -13   3      623.18      656.03     45.81 o 
   2 -13   3      714.33      720.70     47.32 o 
   3 -13   3      606.40      483.00     39.39 o 
   4 -13   3      577.64      605.80    100.85 o 
   5 -13   3      418.36      389.08     33.94 o 
   6 -13   3     2085.68     2081.30     88.21 o 
   7 -13   3     5433.03     5317.72    256.63 o 
   8 -13   3     2504.04     2609.76    298.45 o 
  -4 -12   3      199.49      124.31     60.76 o 
  -3 -12   3      163.15      192.97    102.49 o 
  -2 -12   3       96.66      144.84     45.29 o 
  -1 -12   3      109.01      118.10    106.18 o 
   0 -12   3      272.76      322.22     32.80 o 
   1 -12   3      147.56      121.51     66.82 o 
   2 -12   3     1483.86     1331.66     59.85 o 
   3 -12   3      808.50      837.68     91.01 o 
   4 -12   3      460.40      470.10     63.95 o 
   5 -12   3      171.98      175.43     73.64 o 
   6 -12   3      534.98      530.11     88.42 o 
   7 -12   3      376.31      442.29    209.90 o 
   8 -12   3        8.75       80.18    140.20 o 
   9 -12   3       27.21       54.90     84.73 o 
  -5 -11   3      388.26      390.12    158.04 o 
  -4 -11   3      315.48      273.23     78.22 o 
  -3 -11   3     1254.46     1359.76     79.53 o 
  -2 -11   3      525.29      507.67     37.83 o 
  -1 -11   3      492.88      404.51     41.82 o 
   0 -11   3     2279.63     2115.51    289.02 o 
   1 -11   3     1151.28     1120.90     89.37 o 
   2 -11   3      623.76      765.20     47.14 o 
   3 -11   3       62.68       76.16     23.55 o 
   4 -11   3       26.82        1.75     26.12 o 
   5 -11   3      282.89      305.20     37.83 o 
   6 -11   3      308.92      320.77     21.07 o 
   7 -11   3      982.91     1034.41     88.76 o 
   8 -11   3     1932.27     1957.11     67.13 o 
   9 -11   3      962.58     1007.25    100.97 o 
  10 -11   3       46.72       -4.78    128.93 o 
  -6 -10   3     4158.90     3993.11    130.82 o 
  -5 -10   3      604.98      755.01     86.27 o 
  -4 -10   3      865.20      865.77    109.95 o 
  -3 -10   3       12.92       69.70     60.83 o 
  -2 -10   3      276.87      257.65     98.76 o 
  -1 -10   3       17.76      152.82     94.17 o 
   0 -10   3     1453.41     1596.62     59.05 o 
   1 -10   3     3632.85     3565.57     95.92 o 
   2 -10   3     9973.84    10236.70    228.59 o 
   3 -10   3      378.72      381.93     74.24 o 
   4 -10   3     7794.51     8010.47    241.76 o 
   5 -10   3     1437.97     1387.13    194.96 o 
   6 -10   3       72.02      100.42     38.32 o 
   7 -10   3       92.37      180.61     50.81 o 
   8 -10   3      213.40      322.13     50.37 o 
   9 -10   3      526.77      585.37    115.38 o 
  10 -10   3      144.78      160.19     38.77 o 
  -7  -9   3      445.75      541.83     72.98 o 
  -6  -9   3      418.86      442.65    114.32 o 
  -5  -9   3      797.26      864.94     64.38 o 
  -4  -9   3     1172.88     1245.67     78.44 o 
  -3  -9   3     3519.39     3510.39     89.63 o 
  -2  -9   3     7185.54     6910.14    146.11 o 
  -1  -9   3     2194.82     2135.83     75.15 o 
   0  -9   3       76.55      109.73     37.02 o 
   1  -9   3     2167.68     2207.53     87.22 o 
   2  -9   3     2416.71     2535.06    126.17 o 
   3  -9   3     3976.86     3869.40    101.34 o 
   4  -9   3     1566.87     1512.32     50.12 o 
   5  -9   3     8254.30     8021.66    169.11 o 
   6  -9   3     2144.07     2187.98     44.01 o 
   7  -9   3     1560.66     1582.75     71.71 o 
   8  -9   3      601.74      632.76     55.04 o 
   9  -9   3     1318.09     1086.76     89.57 o 
  10  -9   3      101.67       84.14     34.47 o 
  11  -9   3      226.30      290.70    112.77 o 
  -7  -8   3       46.99       45.65     57.99 o 
  -6  -8   3      441.20      444.39     66.51 o 
  -5  -8   3       71.17       46.77     41.16 o 
  -4  -8   3      536.94      489.15     49.61 o 
  -3  -8   3     3951.23     3760.53     86.98 o 
  -2  -8   3     5472.61     5362.41    109.02 o 
  -1  -8   3     3265.55     3191.70     75.69 o 
   0  -8   3     2736.84     2700.12     87.55 o 
   1  -8   3      108.59      136.37     32.85 o 
   2  -8   3     1524.89     1452.64     68.73 o 
   3  -8   3      956.12      918.72     50.91 o 
   4  -8   3      145.42      144.88     64.71 o 
   5  -8   3     2974.77     3140.68    158.95 o 
   6  -8   3     1508.23     1468.71     47.30 o 
   7  -8   3     3308.69     3328.11    102.62 o 
   8  -8   3     1543.62     1559.72     53.93 o 
   9  -8   3     2001.66     1972.92    168.76 o 
  10  -8   3     1385.07     1508.64     82.33 o 
  11  -8   3       36.50      -51.81     76.05 o 
  -8  -7   3        0.95      -46.58     69.92 o 
  -7  -7   3       54.52       61.98     66.71 o 
  -6  -7   3      715.83      740.49     67.63 o 
  -5  -7   3      371.20      509.21     60.96 o 
  -4  -7   3       17.35      -27.97     25.65 o 
  -3  -7   3        8.40      -26.65     43.45 o 
  -2  -7   3       32.05       11.75     32.77 o 
  -1  -7   3       64.22       78.42     29.76 o 
   0  -7   3        0.95        0.60     12.59 o 
   1  -7   3       60.36       63.25     37.15 o 
   2  -7   3     1165.91     1112.55     68.33 o 
   3  -7   3      581.14      484.43     55.39 o 
   4  -7   3       20.07      188.10    118.30 o 
   5  -7   3       62.79      108.39     50.51 o 
   6  -7   3        8.50       15.48     42.23 o 
   7  -7   3        1.94      -21.30     22.46 o 
   8  -7   3      121.44      100.30     54.03 o 
   9  -7   3      459.54      466.43     49.99 o 
  10  -7   3      758.50      702.76     91.35 o 
  11  -7   3       75.19       33.68     52.07 o 
  -9  -6   3       52.37       15.63     82.16 o 
  -8  -6   3      928.26     1017.12    104.09 o 
  -7  -6   3     4063.26     4035.07    129.41 o 
  -6  -6   3       56.21        0.74     37.79 o 
  -5  -6   3      164.00      163.02     63.45 o 
  -4  -6   3      111.22      101.83     22.82 o 
  -3  -6   3        4.38       -7.38     29.26 o 
  -2  -6   3     3991.56     4091.80     73.29 o 
  -1  -6   3     6074.52     5878.68     89.63 o 
   0  -6   3     4285.20     4030.52     87.75 o 
   1  -6   3     1710.97     1712.93     61.52 o 
   2  -6   3      445.48      444.76     51.77 o 
   3  -6   3      839.61      985.27     59.34 o 
   4  -6   3      309.97      289.61     48.15 o 
   5  -6   3       23.93       18.70     40.33 o 
   6  -6   3       65.03       96.11     32.52 o 
   7  -6   3     3920.61     3793.25     81.39 o 
   8  -6   3      612.11      614.91     39.03 o 
   9  -6   3      886.50      840.41     54.77 o 
  10  -6   3      805.94      716.22    102.44 o 
  11  -6   3      469.48      446.81     65.68 o 
  -9  -5   3      310.83      302.79     81.43 o 
  -8  -5   3     4598.29     4522.43    101.66 o 
  -7  -5   3     3638.65     3485.87    100.80 o 
  -6  -5   3     5788.27     5733.49    114.72 o 
  -5  -5   3     3791.00     3825.08    145.59 o 
  -4  -5   3     2649.15     2643.70     74.92 o 
  -3  -5   3     2215.15     2340.31     47.69 o 
  -2  -5   3      426.72      500.28     33.68 o 
  -1  -5   3     3642.87     3795.80     69.30 o 
   0  -5   3     3787.25     3541.32    101.96 o 
   1  -5   3     2337.21     2129.93     79.76 o 
   2  -5   3    14209.65    15027.38    352.52 o 
   3  -5   3    13680.90    14195.42    242.13 o 
   4  -5   3    19360.94    19305.62    268.67 o 
   5  -5   3     9039.74     9060.30    163.15 o 
   6  -5   3       17.40       17.77     23.21 o 
   7  -5   3       17.98       17.75     24.82 o 
   8  -5   3      941.11      920.97     69.22 o 
   9  -5   3      785.64      824.12     83.05 o 
  10  -5   3     1404.56     1451.92     69.59 o 
  11  -5   3      394.41      498.08     63.55 o 
 -10  -4   3      687.64      761.28     87.79 o 
  -9  -4   3      337.27      429.67     76.33 o 
  -8  -4   3     1055.21     1057.41     54.25 o 
  -7  -4   3     2355.12     2359.28    122.62 o 
  -6  -4   3     3377.38     3240.63     91.78 o 
  -5  -4   3     2909.04     2807.31     57.76 o 
  -4  -4   3     8620.46     8399.96    133.25 o 
  -3  -4   3     8943.68     8912.77    123.59 o 
  -2  -4   3     4503.70     4345.20     70.65 o 
  -1  -4   3     1010.47     1021.28    102.62 o 
   0  -4   3      507.25      597.11     44.78 o 
   1  -4   3       14.57      -45.74     40.46 o 
   2  -4   3     6621.46     6948.63    224.73 o 
   3  -4   3     9131.72     9020.12    154.53 o 
   4  -4   3    17008.80    16930.14    254.91 o 
   5  -4   3     7879.73     7300.25    158.20 o 
   6  -4   3     1871.45     1913.46     53.19 o 
   7  -4   3      313.38      293.95     29.34 o 
   8  -4   3     1378.21     1321.12     91.99 o 
   9  -4   3      107.52      145.15     36.32 o 
  10  -4   3      128.22      125.00     77.51 o 
  11  -4   3      627.45      621.12     65.92 o 
 -10  -3   3      159.34      137.83     61.97 o 
  -9  -3   3      329.40      285.74     63.59 o 
  -8  -3   3      151.00      198.64     21.13 o 
  -7  -3   3      915.19      964.59     34.19 o 
  -6  -3   3     1009.14     1030.68     32.23 o 
  -5  -3   3        3.24       21.22     41.86 o 
  -4  -3   3     5431.95     5310.55     83.21 o 
  -3  -3   3     1749.73     1641.87     37.55 o 
  -2  -3   3    12946.62    12627.71    219.01 o 
  -1  -3   3     6601.26     6559.69    166.89 o 
   0  -3   3     5736.56     6200.69    145.95 o 
   1  -3   3    12730.33    13213.85    297.10 o 
   2  -3   3        2.72       51.63     38.08 o 
   3  -3   3      557.12      708.65     50.79 o 
   4  -3   3     3239.96     3189.36     73.08 o 
   5  -3   3     1490.83     1412.30     68.02 o 
   6  -3   3     1972.54     1969.47     54.25 o 
   7  -3   3     2666.40     2575.33     73.09 o 
   8  -3   3     3955.39     3684.08    169.35 o 
   9  -3   3     2129.48     2003.29    118.54 o 
  10  -3   3      429.18      392.16     39.26 o 
  11  -3   3       94.52       89.01     36.09 o 
 -11  -2   3       33.89      127.92    299.27 o 
 -10  -2   3      331.90      453.11    117.55 o 
  -9  -2   3        0.90       33.83     68.55 o 
  -8  -2   3      198.74      170.52     45.46 o 
  -7  -2   3     1267.44     1180.27     34.93 o 
  -6  -2   3     2097.64     2128.40     56.48 o 
  -5  -2   3      394.89      380.91     35.02 o 
  -4  -2   3      196.75      232.28     17.51 o 
  -3  -2   3      459.76      476.23     35.53 o 
  -2  -2   3     2981.24     3356.91     79.63 o 
  -1  -2   3     1836.17     1882.34     52.00 o 
   0  -2   3      625.20      667.45     82.12 o 
   1  -2   3    11388.64    12001.74    266.92 o 
   2  -2   3        9.73       11.24     29.86 o 
   3  -2   3      762.12      647.75     46.37 o 
   4  -2   3     3038.95     3128.21     69.68 o 
   5  -2   3      268.13      294.67     23.86 o 
   6  -2   3      683.51      717.70     34.99 o 
   7  -2   3      334.23      323.17     44.14 o 
   8  -2   3      412.63      440.01     47.22 o 
   9  -2   3      319.10      395.33     83.08 o 
  10  -2   3       17.03       22.96     41.07 o 
 -11  -1   3      670.49      660.79    225.88 o 
 -10  -1   3     1131.29     1235.40    137.21 o 
  -9  -1   3     1992.50     1915.28    144.79 o 
  -8  -1   3      231.04      218.79     26.85 o 
  -7  -1   3      972.10     1001.52     41.69 o 
  -6  -1   3        2.41       -1.06      9.75 o 
  -5  -1   3      412.17      429.56     15.77 o 
  -4  -1   3       63.47       91.76     38.86 o 
  -3  -1   3     3615.68     3470.36     85.96 o 
  -2  -1   3    15505.31    15925.29    233.55 o 
  -1  -1   3    24054.55    24530.13    387.42 o 
   0  -1   3       28.41       33.19     23.36 o 
   1  -1   3    26005.03    28012.88    497.03 o 
   2  -1   3     1701.12     1896.86     55.83 o 
   3  -1   3     2209.85     2322.92     75.69 o 
   4  -1   3      506.56      509.50     49.81 o 
   5  -1   3       26.73       92.70     31.72 o 
   6  -1   3      843.90      805.63     60.26 o 
   7  -1   3       24.21       53.56     23.27 o 
   8  -1   3      190.13      224.30     60.95 o 
   9  -1   3     1252.81     1171.40    147.22 o 
  10  -1   3      697.52      687.66     68.76 o 
 -11   0   3       10.16      -11.28     87.15 o 
 -10   0   3      547.76      576.47     43.75 o 
  -9   0   3     1958.75     1931.96     66.56 o 
  -8   0   3     2045.23     1975.38     62.71 o 
  -7   0   3     7869.58     7825.10    122.63 o 
  -6   0   3     7313.96     7121.50    110.83 o 
  -5   0   3    22231.36    22915.65    315.36 o 
  -4   0   3     1410.09     1276.60    147.99 o 
  -3   0   3     1188.73     1207.42     58.41 o 
  -2   0   3     1260.92     1351.23     47.15 o 
  -1   0   3    26800.44    27670.93    436.80 o 
   0   0   3     1863.90     1622.66     62.51 o 
   1   0   3      170.84      106.09     38.91 o 
   2   0   3    19681.35    19871.83    278.85 o 
   3   0   3     6882.06     6971.84    135.19 o 
   4   0   3      217.49      156.94     26.95 o 
   5   0   3     3522.81     3490.40     83.12 o 
   6   0   3     1289.20     1313.26     56.84 o 
   7   0   3       74.58      145.61     50.65 o 
   8   0   3      418.56      544.58     51.72 o 
   9   0   3     1882.32     1988.36     89.59 o 
  10   0   3     2524.63     2478.49    175.03 o 
 -11   1   3      655.61      640.22     88.15 o 
 -10   1   3       50.49       83.81     24.24 o 
  -9   1   3        6.41       11.05     53.02 o 
  -8   1   3      917.96      855.30     45.21 o 
  -7   1   3     3310.23     3252.77     88.10 o 
  -6   1   3    10144.35     9831.83    195.55 o 
  -5   1   3     8575.80     8237.22    164.78 o 
  -4   1   3     9959.67    10138.15    236.75 o 
  -3   1   3     2215.76     1784.40    127.81 o 
  -1   1   3     4095.20     4285.80    105.60 o 
   0   1   3      181.95      271.59     31.79 o 
   1   1   3      138.39      119.99     29.79 o 
   2   1   3    12637.39    12805.32    162.96 o 
   3   1   3    17784.70    18007.26    196.47 o 
   4   1   3    21221.19    21526.35    242.80 o 
   5   1   3     5791.40     5603.70     84.31 o 
   6   1   3     9204.88     9243.90    135.25 o 
   7   1   3     1957.66     2038.74     68.15 o 
   8   1   3        1.02       22.01     59.33 o 
   9   1   3      518.17      562.28     45.01 o 
  10   1   3      227.99      302.26     91.73 o 
 -12   2   3      651.01      690.12    128.26 o 
 -11   2   3      880.11     1056.21    166.04 o 
 -10   2   3        4.44      -42.24     55.36 o 
  -9   2   3     1155.56     1047.49     48.03 o 
  -8   2   3     1467.85     1390.26    114.05 o 
  -7   2   3       58.01       53.46     20.43 o 
  -6   2   3      275.43      300.93     25.87 o 
  -5   2   3      647.64      712.08     25.20 o 
  -4   2   3     3893.70     3934.18     89.51 o 
  -3   2   3     3153.03     3183.94    105.06 o 
  -2   2   3    13266.50    12191.69    363.89 o 
  -1   2   3    17314.80    17189.53    601.76 o 
   0   2   3     3816.28     3703.35    109.88 o 
   1   2   3     1451.20     1515.06     36.67 o 
   2   2   3      876.90      940.04     28.53 o 
   3   2   3      183.85      180.05     27.16 o 
   4   2   3      694.93      612.68     30.16 o 
   5   2   3       48.15       55.91     23.47 o 
   6   2   3     1630.76     1705.62     68.36 o 
   7   2   3      892.69      953.47     52.22 o 
   8   2   3      510.95      471.25    112.96 o 
   9   2   3      580.74      626.57     70.11 o 
 -12   3   3       27.61      118.47     42.03 o 
 -11   3   3      272.71      248.59     98.40 o 
 -10   3   3     1319.83     1264.78     78.19 o 
  -9   3   3       11.59       25.08     21.91 o 
  -8   3   3      587.29      525.43     29.90 o 
  -7   3   3      472.07      443.27     27.44 o 
  -6   3   3       43.25       43.33     15.12 o 
  -5   3   3     2074.68     1943.81     79.34 o 
  -4   3   3     1800.70     2138.51     93.51 o 
  -3   3   3     1850.58     2078.61     57.79 o 
  -2   3   3       81.89       37.81     18.33 o 
  -1   3   3       35.59       25.30     25.90 o 
   0   3   3      315.89      374.17     35.28 o 
   1   3   3       12.89       13.74     20.69 o 
   2   3   3        2.33       22.88     27.88 o 
   3   3   3      773.59      737.96     22.60 o 
   4   3   3     4757.80     4831.23     80.88 o 
   5   3   3        3.01        8.15     13.77 o 
   6   3   3      140.65      186.57     47.19 o 
   7   3   3      419.43      339.86     53.38 o 
   8   3   3      422.34      459.54     52.42 o 
   9   3   3      142.24       99.35     28.05 o 
 -12   4   3      771.59      838.95    177.06 o 
 -11   4   3     4294.97     4370.24    121.93 o 
 -10   4   3     1387.30     1403.59     84.38 o 
  -9   4   3     3729.77     3421.32     77.94 o 
  -8   4   3      747.77      776.18     47.04 o 
  -7   4   3       18.77       25.13     17.46 o 
  -6   4   3     1280.29     1280.42     68.13 o 
  -5   4   3      148.92      141.57     45.78 o 
  -4   4   3     3426.89     3717.02     64.70 o 
  -3   4   3     5260.22     5358.54     85.98 o 
  -2   4   3      511.16      457.73     57.70 o 
  -1   4   3     9865.51    10385.75    186.77 o 
   0   4   3     9713.53    10057.13    146.51 o 
   1   4   3     4974.45     4705.26     83.90 o 
   2   4   3      640.74      710.85     30.44 o 
   3   4   3      478.31      430.59     27.85 o 
   4   4   3     2981.37     2903.52    101.45 o 
   5   4   3      570.54      525.94     36.57 o 
   6   4   3      589.61      578.03     65.68 o 
   7   4   3      436.44      431.10    110.77 o 
   8   4   3      537.42      472.85     50.89 o 
 -12   5   3      561.64      474.04    135.31 o 
 -11   5   3      650.17      561.14     88.39 o 
 -10   5   3     2136.35     2295.48    168.63 o 
  -9   5   3     1488.40     1498.57     52.13 o 
  -8   5   3     1870.88     1823.23     54.94 o 
  -7   5   3     8566.14     8283.70    151.17 o 
  -6   5   3     4633.35     4438.16     91.00 o 
  -5   5   3     3937.09     3879.45     74.08 o 
  -4   5   3     1276.85     1283.13     33.82 o 
  -3   5   3      433.32      569.98     26.54 o 
  -2   5   3     3542.99     3735.62     77.44 o 
  -1   5   3     2945.42     2961.65     66.93 o 
   0   5   3    16206.54    16338.69    245.28 o 
   1   5   3    10461.62    10420.15    124.04 o 
   2   5   3     3822.84     3879.02     60.91 o 
   3   5   3     1577.23     1613.19     73.89 o 
   4   5   3      588.89      618.52     38.20 o 
   5   5   3     1165.70     1274.56     37.70 o 
   6   5   3      485.57      520.11     33.01 o 
   7   5   3      254.80      290.42     31.71 o 
   8   5   3      760.42      852.68     63.45 o 
 -12   6   3       21.53       51.04     71.74 o 
 -11   6   3      238.68      245.82     85.58 o 
 -10   6   3      351.99      301.99     51.95 o 
  -9   6   3        9.91      -21.32     37.75 o 
  -8   6   3      963.05     1161.54     98.46 o 
  -7   6   3     8010.65     7664.70    141.05 o 
  -6   6   3     8290.19     8109.99    166.15 o 
  -5   6   3     7724.01     7631.18    121.27 o 
  -4   6   3     4025.75     3850.82    116.81 o 
  -3   6   3     3781.63     3761.37    228.49 o 
  -2   6   3      786.44      818.30     35.75 o 
  -1   6   3      229.82      345.24     51.22 o 
   0   6   3      789.88      673.10     32.05 o 
   1   6   3     1416.49     1271.92     47.60 o 
   2   6   3     1440.03     1466.18    115.30 o 
   3   6   3     3964.17     3927.30     70.27 o 
   4   6   3     4184.18     4194.50    187.65 o 
   5   6   3     4387.16     4370.86    113.88 o 
   6   6   3     1529.50     1638.23     67.84 o 
   7   6   3      231.45      296.91     95.64 o 
 -11   7   3      931.78     1009.94     58.06 o 
 -10   7   3      768.32      891.92     49.64 o 
  -9   7   3      377.43      338.84     30.15 o 
  -8   7   3       13.69      -20.84     87.57 o 
  -7   7   3      976.25      984.64     40.27 o 
  -6   7   3       23.33       25.98     59.99 o 
  -5   7   3       19.25       82.60     89.15 o 
  -4   7   3       12.53        7.02     35.87 o 
  -3   7   3     1532.52     1544.16     47.59 o 
  -2   7   3     4856.79     4730.61    101.27 o 
  -1   7   3     1624.96     1546.23    178.26 o 
   0   7   3      926.26      822.74     61.54 o 
   1   7   3       76.60       98.04     21.97 o 
   2   7   3      167.93      116.97     23.58 o 
   3   7   3     1261.90     1126.02     87.69 o 
   4   7   3     2369.84     2246.97     74.28 o 
   5   7   3     1290.33     1269.29     97.61 o 
   6   7   3      466.90      527.86    119.78 o 
 -11   8   3        2.00      -11.72     59.03 o 
 -10   8   3       18.48       33.40     24.26 o 
  -9   8   3       40.04       72.84     90.80 o 
  -8   8   3        0.63       25.17     30.79 o 
  -7   8   3       16.07       38.83     84.55 o 
  -6   8   3     1034.83     1179.98     46.56 o 
  -5   8   3     1538.81     1593.88     81.09 o 
  -4   8   3        4.17      -18.45     43.99 o 
  -3   8   3      152.04      186.55     56.33 o 
  -2   8   3     2212.67     2230.84     68.14 o 
  -1   8   3       14.96       18.74     46.73 o 
   0   8   3       84.75      145.72     23.55 o 
   1   8   3        2.00       -0.47     48.40 o 
   2   8   3       61.76      111.52     78.66 o 
   3   8   3       22.46       -6.49     29.55 o 
   4   8   3       37.81       -1.76     22.25 o 
   5   8   3      370.99      336.22     77.48 o 
 -11   9   3      615.46      699.46     50.08 o 
 -10   9   3     1736.12     1829.64    160.29 o 
  -9   9   3     2294.86     2265.85     79.09 o 
  -8   9   3     3216.15     2619.60    309.92 o 
  -7   9   3       56.16        2.10     67.11 o 
  -6   9   3      120.16       82.41     26.03 o 
  -5   9   3     1144.11     1331.35    107.44 o 
  -4   9   3     1434.29     1477.49     63.77 o 
  -3   9   3      493.26      467.36     74.98 o 
  -2   9   3     3143.37     3174.95    145.78 o 
  -1   9   3     5400.48     5213.06    136.16 o 
   0   9   3     6726.25     6652.73    458.33 o 
   1   9   3      469.36      603.77     71.43 o 
   2   9   3      517.26      560.05     42.33 o 
   3   9   3      134.33      121.60     38.01 o 
   4   9   3        6.52      -30.98     62.19 o 
 -10  10   3     1073.61     1241.34    273.03 o 
  -9  10   3     2750.92     2761.45    347.64 o 
  -8  10   3     2735.23     2606.48    331.24 o 
  -7  10   3     1739.63     1717.26    129.61 o 
  -6  10   3     1091.06     1190.75     67.05 o 
  -5  10   3     1010.51     1112.63     46.25 o 
  -4  10   3     1143.36     1241.08     51.66 o 
  -3  10   3        0.27      -16.07     19.37 o 
  -2  10   3      706.18      759.29     44.80 o 
  -1  10   3     1733.84     1827.48     70.53 o 
   0  10   3     3665.11     3729.85    132.83 o 
   1  10   3     2322.54     2342.26     85.67 o 
   2  10   3       64.41       78.44     45.50 o 
   3  10   3     1576.45     1554.04    181.54 o 
 -10  11   3      293.70      441.93    235.31 o 
  -9  11   3      155.59      277.13    198.42 o 
  -8  11   3      410.75      466.25     83.73 o 
  -7  11   3     1427.71     1442.78    147.84 o 
  -6  11   3     1494.54     1651.03    160.70 o 
  -5  11   3     2966.29     3118.08    117.49 o 
  -4  11   3     3202.55     3435.39     96.28 o 
  -3  11   3      338.98      289.77     46.73 o 
  -2  11   3       24.15      489.48    213.18 o 
  -1  11   3      143.21      110.83     41.41 o 
   0  11   3      342.61      284.85     68.72 o 
   1  11   3      374.16      353.12    176.69 o 
   2  11   3      377.92      346.82     40.32 o 
  -8  12   3       13.97      -41.16     93.47 o 
  -7  12   3        4.93      -28.52    107.24 o 
  -6  12   3       33.71      119.97     95.35 o 
  -5  12   3      276.90      475.75    147.89 o 
  -4  12   3      554.57      647.20     44.68 o 
  -3  12   3      346.03      276.93     81.99 o 
  -2  12   3       81.02       40.15     86.09 o 
  -1  12   3      731.83      653.82    184.48 o 
   0  12   3     1036.62     1187.74     91.87 o 
  -7  13   3      495.03       59.85    181.20 o 
  -6  13   3     1013.78      923.04    151.68 o 
  -5  13   3      531.42      441.40     94.38 o 
  -4  13   3      541.42      549.56     70.10 o 
  -3  13   3      183.68      132.54    110.28 o 
  -2  13   3      147.58      116.47    121.35 o 
   2 -15   4     1708.45     1708.16     74.69 o 
   3 -15   4      568.16      522.11     46.32 o 
   4 -15   4       17.26      -36.63     24.42 o 
   5 -15   4      282.77      358.96     76.66 o 
  -1 -14   4       77.46       76.25    105.32 o 
   0 -14   4      648.72      748.58     54.11 o 
   1 -14   4     1498.84     1379.90     68.05 o 
   2 -14   4     3120.29     3140.24    239.41 o 
   3 -14   4     2283.30     2266.00    139.38 o 
   4 -14   4     2017.39     2121.86    170.54 o 
   5 -14   4     1201.44     1393.22    117.66 o 
   6 -14   4     1145.57     1290.02     57.86 o 
   7 -14   4      431.59      518.38    140.99 o 
  -3 -13   4      225.10      319.80     37.91 o 
  -2 -13   4      723.33      627.69     74.32 o 
  -1 -13   4      696.03      697.62    157.01 o 
   0 -13   4     1094.53     1094.58     59.85 o 
   1 -13   4       55.14       71.47     25.24 o 
   2 -13   4      364.18      323.37     99.21 o 
   3 -13   4      832.60      769.86    127.50 o 
   4 -13   4     1565.79     1471.32    120.94 o 
   5 -13   4     1999.68     2293.76     80.22 o 
   6 -13   4     2661.25     2810.02     88.75 o 
   7 -13   4     1521.04     1504.80    260.32 o 
   8 -13   4      157.77       -8.20    174.64 o 
  -4 -12   4      464.70      519.73     69.26 o 
  -3 -12   4      158.08       58.99     79.61 o 
  -2 -12   4      120.70       95.76     46.23 o 
  -1 -12   4     1187.28     1161.65     57.82 o 
   0 -12   4      561.58      605.36     44.46 o 
   1 -12   4      612.24      567.48    118.07 o 
   2 -12   4        1.35      -26.00     50.42 o 
   3 -12   4       17.53      -12.79     18.74 o 
   4 -12   4       14.97      257.45    189.40 o 
   5 -12   4      166.06      135.95    113.09 o 
   6 -12   4        9.13       56.27     20.18 o 
   7 -12   4      641.64      694.03     42.96 o 
   8 -12   4        6.62       44.21     33.87 o 
   9 -12   4       97.86       62.64     24.76 o 
  -5 -11   4       18.58       18.68     59.48 o 
  -4 -11   4     1224.76     1153.24    114.79 o 
  -3 -11   4     1738.40     1848.85     75.49 o 
  -2 -11   4      137.60      149.93     61.07 o 
  -1 -11   4       10.44       -3.72     19.36 o 
   0 -11   4      568.21      524.22     39.23 o 
   1 -11   4      148.07      173.34     25.99 o 
   2 -11   4       43.14      192.68    173.00 o 
   3 -11   4       47.31      -13.07     34.85 o 
   4 -11   4     1341.60     1336.36     54.09 o 
   5 -11   4       68.91       79.04    105.05 o 
   6 -11   4     1191.15     1215.45    104.52 o 
   7 -11   4       46.10       17.95     54.11 o 
   8 -11   4      591.38      624.69     53.75 o 
   9 -11   4       10.55       28.56     26.91 o 
  10 -11   4       48.85       43.63     31.53 o 
  -6 -10   4      394.60      327.13     89.11 o 
  -5 -10   4       21.23       72.48     69.59 o 
  -4 -10   4      466.81      402.34     67.54 o 
  -3 -10   4      110.66       93.76     61.30 o 
  -2 -10   4      788.55      827.42     43.73 o 
  -1 -10   4     1143.38     1158.74     66.14 o 
   0 -10   4     3027.24     2965.43     90.11 o 
   1 -10   4     8769.17     8600.26    320.74 o 
   2 -10   4     7131.64     6798.37    163.09 o 
   3 -10   4       44.88       42.44     18.71 o 
   4 -10   4     2547.84     2264.31    163.57 o 
   5 -10   4      327.34      271.46     49.84 o 
   6 -10   4      131.78      174.65     49.23 o 
   7 -10   4     1337.97     1270.45     55.71 o 
   8 -10   4      882.79      877.25     48.10 o 
   9 -10   4     2035.26     2172.74     87.89 o 
  10 -10   4      748.61      767.90    129.40 o 
  -7  -9   4     1358.72     1443.53    144.88 o 
  -6  -9   4     2506.81     2508.34     80.80 o 
  -5  -9   4     3506.05     3496.31     96.23 o 
  -4  -9   4     3714.80     3689.25     90.57 o 
  -3  -9   4     2132.20     2243.78     82.12 o 
  -2  -9   4     2021.68     2101.30    106.19 o 
  -1  -9   4      314.76      224.32     41.42 o 
   0  -9   4     2563.81     2390.52     97.35 o 
   1  -9   4     8449.46     8148.12    168.97 o 
   2  -9   4     6060.66     6250.27    132.54 o 
   3  -9   4     3464.51     3573.91    207.84 o 
   4  -9   4     5016.37     5022.22    176.96 o 
   5  -9   4     3590.75     3469.30    154.39 o 
   6  -9   4     3439.94     3563.76    128.40 o 
   7  -9   4        6.65      -43.09     48.67 o 
   8  -9   4      159.50      151.42     28.56 o 
   9  -9   4      466.15      562.59     46.17 o 
  10  -9   4      786.94      912.92     65.04 o 
  -8  -8   4       10.84       39.30     46.32 o 
  -7  -8   4      536.11      472.07     37.86 o 
  -6  -8   4      980.68      934.47     46.59 o 
  -5  -8   4     2242.98     2222.32     89.23 o 
  -4  -8   4     3750.56     3667.83     83.65 o 
  -3  -8   4     2205.32     2251.65     60.61 o 
  -2  -8   4     3276.16     3169.16     66.55 o 
  -1  -8   4      588.69      663.82     59.58 o 
   0  -8   4       13.01        1.26     23.32 o 
   1  -8   4       19.17       30.90     18.27 o 
   2  -8   4      412.78      387.64     48.34 o 
   3  -8   4      733.64      822.07     67.72 o 
   4  -8   4     4254.74     4058.80    141.22 o 
   5  -8   4     9895.69     9596.26    223.13 o 
   6  -8   4     7181.55     7556.88    179.62 o 
   7  -8   4     1658.85     1696.30     62.43 o 
   8  -8   4      726.38      695.19     42.48 o 
   9  -8   4      134.87       43.86     40.12 o 
  10  -8   4       88.53      116.43     51.36 o 
  11  -8   4      251.13      219.75     66.99 o 
  -8  -7   4       21.16       45.51     42.02 o 
  -7  -7   4      134.76      129.37     42.32 o 
  -6  -7   4      436.30      425.25     46.93 o 
  -5  -7   4      154.49      158.90     34.47 o 
  -4  -7   4       38.32       25.96     22.71 o 
  -3  -7   4        0.69       23.80     26.35 o 
  -2  -7   4      936.11      921.40     52.14 o 
  -1  -7   4       74.07       42.68     15.68 o 
   0  -7   4     1457.91     1488.65     71.67 o 
   1  -7   4     1329.55     1377.87     63.48 o 
   2  -7   4     4376.24     3917.44    125.14 o 
   3  -7   4      485.75      444.98     58.94 o 
   4  -7   4       31.65       73.24     48.89 o 
   5  -7   4     1735.92     1807.67    106.40 o 
   6  -7   4      631.49      618.65     51.91 o 
   7  -7   4      139.73      100.46     55.00 o 
   8  -7   4      258.89      292.67     35.96 o 
   9  -7   4      270.54      305.63    118.76 o 
  10  -7   4      248.86      331.23     40.72 o 
  11  -7   4       13.28       55.06     32.86 o 
  -9  -6   4      557.79      592.08     93.75 o 
  -8  -6   4        3.13        4.46     30.38 o 
  -7  -6   4      182.70      204.53     40.96 o 
  -6  -6   4      271.05      264.02     25.24 o 
  -5  -6   4     5045.54     4854.03     99.05 o 
  -4  -6   4     2729.84     2768.77     73.20 o 
  -3  -6   4      918.79      844.31     31.29 o 
  -2  -6   4     4955.28     5010.66     82.91 o 
  -1  -6   4     3364.23     3316.86    101.78 o 
   0  -6   4      299.90      280.21     37.22 o 
   1  -6   4      354.70      334.95     47.60 o 
   2  -6   4      414.93      398.88     50.53 o 
   3  -6   4      916.46     1088.10     78.90 o 
   4  -6   4      107.77      173.98     47.57 o 
   5  -6   4       19.83       16.95     40.61 o 
   6  -6   4     1813.45     1696.05     88.91 o 
   7  -6   4     1479.76     1372.98     72.55 o 
   8  -6   4      500.40      493.31     45.81 o 
   9  -6   4       95.23      126.37     61.91 o 
  10  -6   4      163.87      219.57     55.50 o 
  11  -6   4       11.09       21.96     92.61 o 
 -10  -5   4     1585.85     1674.79    112.04 o 
  -9  -5   4     1351.44     1486.04    122.37 o 
  -8  -5   4     6533.05     6471.93    127.86 o 
  -7  -5   4     1070.31     1159.20     50.38 o 
  -6  -5   4      958.90      937.97     74.56 o 
  -5  -5   4        0.99       52.38     23.18 o 
  -4  -5   4      453.06      361.14     33.69 o 
  -3  -5   4      160.29      144.98     21.94 o 
  -2  -5   4     5111.15     5170.39    102.66 o 
  -1  -5   4     8687.00     8345.96    181.76 o 
   0  -5   4    23992.92    23729.51    393.32 o 
   1  -5   4     2803.92     2503.13    100.12 o 
   2  -5   4    12796.70    13038.13    279.21 o 
   3  -5   4     4835.02     4971.95    121.43 o 
   4  -5   4     1297.31     1284.65     57.49 o 
   5  -5   4       15.78       23.71     37.47 o 
   6  -5   4     7491.44     7637.44    178.04 o 
   7  -5   4     3005.11     2861.36     73.11 o 
   8  -5   4     1391.23     1430.65    135.27 o 
   9  -5   4     1218.19     1231.19     88.17 o 
  10  -5   4      607.42      727.74    151.72 o 
  11  -5   4      501.85      548.95    143.87 o 
 -10  -4   4      651.71      681.73     75.15 o 
  -9  -4   4     2093.28     1942.48    131.95 o 
  -8  -4   4     1521.43     1502.06     56.59 o 
  -7  -4   4     4511.01     4296.06     86.90 o 
  -6  -4   4      663.51      601.01     50.12 o 
  -5  -4   4     3328.19     3196.46     66.72 o 
  -4  -4   4     3782.15     3795.73     72.41 o 
  -3  -4   4     2336.34     2297.95     51.07 o 
  -2  -4   4        7.96       47.85     25.74 o 
  -1  -4   4     4485.16     4224.47    103.26 o 
   0  -4   4     9140.09     8938.90    201.19 o 
   1  -4   4    12227.15    11483.95    243.16 o 
   2  -4   4    10149.13     9951.49    221.24 o 
   3  -4   4    14123.41    13663.37    217.85 o 
   4  -4   4     3767.07     3601.91     87.81 o 
   5  -4   4     1831.61     1783.28     67.22 o 
   6  -4   4       43.21       47.62     54.03 o 
   7  -4   4        7.28       16.35     39.88 o 
   8  -4   4       39.82       28.72     24.42 o 
   9  -4   4       67.81       -1.76     80.83 o 
  10  -4   4     2145.35     2094.97     98.58 o 
  11  -4   4     2694.13     2641.62    100.11 o 
 -10  -3   4        2.73      -15.33     89.28 o 
  -9  -3   4        0.06       -5.75     85.27 o 
  -8  -3   4        0.94        2.49     21.33 o 
  -7  -3   4      333.12      330.20     57.93 o 
  -6  -3   4      299.01      288.82     19.78 o 
  -5  -3   4     6594.62     6735.91    141.54 o 
  -4  -3   4    16823.69    17175.56    234.42 o 
  -3  -3   4     7855.74     7934.48    154.88 o 
  -2  -3   4     5415.67     5559.42     96.58 o 
  -1  -3   4      946.32      992.66     50.86 o 
   0  -3   4      761.85      717.29     53.13 o 
   1  -3   4      290.14      247.68     42.20 o 
   2  -3   4     1986.41     2116.87    113.61 o 
   3  -3   4     5672.50     5737.24    116.40 o 
   4  -3   4     4254.64     4026.75     90.19 o 
   5  -3   4     4457.50     4358.05    146.30 o 
   6  -3   4     4091.84     4114.76    112.93 o 
   7  -3   4     3426.60     3533.18    121.70 o 
   8  -3   4     1881.93     2038.72    126.51 o 
   9  -3   4      187.49       94.00     88.40 o 
  10  -3   4      543.05      522.55    121.30 o 
 -11  -2   4      208.23      254.94    108.95 o 
 -10  -2   4      208.37      208.19     94.86 o 
  -9  -2   4      104.56       38.09     68.49 o 
  -8  -2   4      653.28      807.76     84.72 o 
  -7  -2   4     1311.76     1210.25     37.53 o 
  -6  -2   4      560.67      627.91     23.76 o 
  -5  -2   4       13.36        5.89     15.58 o 
  -4  -2   4     1060.18     1213.80     51.04 o 
  -3  -2   4      300.70      334.30     42.49 o 
  -2  -2   4      473.90      463.26     31.19 o 
  -1  -2   4     1521.26     1973.19     74.38 o 
   0  -2   4     8695.90     8644.52    455.25 o 
   1  -2   4     5100.52     5120.48    225.09 o 
   2  -2   4      325.58      346.84     71.66 o 
   3  -2   4     1863.82     2023.34     70.66 o 
   4  -2   4      232.69      259.85     40.45 o 
   5  -2   4       51.06       86.31     52.38 o 
   6  -2   4     1707.99     1739.32     74.97 o 
   7  -2   4      778.33      834.94     88.80 o 
   8  -2   4     1954.06     1970.15    154.56 o 
   9  -2   4       79.66      115.71     43.31 o 
  10  -2   4        3.43        6.75     28.05 o 
 -11  -1   4      405.42      436.77    110.24 o 
 -10  -1   4      571.51      586.24    205.80 o 
  -9  -1   4      896.36      914.70     90.64 o 
  -8  -1   4        5.17      -22.72     50.44 o 
  -7  -1   4      134.87      130.90     33.50 o 
  -6  -1   4      173.10      123.89     51.04 o 
  -5  -1   4     3434.60     3546.72     77.12 o 
  -4  -1   4      425.96      336.23     30.35 o 
  -3  -1   4     9159.32     9301.81    194.82 o 
  -2  -1   4     8498.32     8622.58    141.51 o 
  -1  -1   4     6368.34     6979.26    245.74 o 
   0  -1   4     2534.91     2873.07     76.91 o 
   1  -1   4      277.15      303.02     40.31 o 
   2  -1   4      957.07     1148.97     50.80 o 
   3  -1   4     2575.11     2728.93     88.05 o 
   4  -1   4      288.50      296.20     43.59 o 
   5  -1   4     2912.80     2877.98     71.04 o 
   6  -1   4     1335.52     1187.72     62.09 o 
   7  -1   4     1425.64     1248.88     62.85 o 
   8  -1   4      178.98      156.69     28.19 o 
   9  -1   4      662.96      528.22     65.09 o 
  10  -1   4        0.88       23.45     28.01 o 
 -11   0   4      480.02      351.45    129.96 o 
 -10   0   4     4165.33     4084.56    215.62 o 
  -9   0   4     4802.00     4778.42    267.24 o 
  -8   0   4     3979.07     3888.91    230.09 o 
  -7   0   4     3901.15     3700.88    161.13 o 
  -6   0   4     1542.49     1473.45     37.73 o 
  -5   0   4       74.98      108.77     41.03 o 
  -4   0   4     2635.46     2730.84     95.27 o 
  -3   0   4     9199.50     9983.73    214.46 o 
  -2   0   4    22511.70    23317.50    312.62 o 
  -1   0   4     7634.17     7486.64    146.45 o 
   0   0   4    16028.23    16008.07    304.33 o 
   1   0   4     3510.70     3463.66     95.49 o 
   2   0   4     8645.45     8680.16    161.31 o 
   3   0   4    20042.68    21271.27    308.44 o 
   4   0   4     2793.22     2951.51     95.33 o 
   5   0   4      183.75      122.56     36.00 o 
   6   0   4     2143.76     2111.66     72.68 o 
   7   0   4     2028.72     1970.60     91.47 o 
   8   0   4     3596.85     3482.13    110.65 o 
   9   0   4      724.38      764.20     51.59 o 
  10   0   4      653.47      624.98     82.28 o 
 -12   1   4      653.58      673.36    210.31 o 
 -11   1   4      270.15      159.88    199.24 o 
 -10   1   4     1822.25     1934.21    206.10 o 
  -9   1   4     4521.00     4505.73    120.36 o 
  -8   1   4     3301.76     3259.29    133.11 o 
  -7   1   4     5534.99     5267.24    240.19 o 
  -6   1   4     4728.77     4634.96    216.87 o 
  -5   1   4     3025.96     2907.71    268.11 o 
  -4   1   4      575.66      581.80     40.51 o 
  -3   1   4        3.92       12.00     32.71 o 
  -2   1   4     1173.46     1551.47     51.94 o 
  -1   1   4      696.32      674.22     49.59 o 
   0   1   4    12375.65    12226.80    183.83 o 
   1   1   4    21851.32    22165.64    296.07 o 
   2   1   4    22148.87    23020.55    295.45 o 
   3   1   4    15500.94    15652.33    200.36 o 
   4   1   4     1402.95     1367.47     45.38 o 
   5   1   4      305.27      318.59     39.49 o 
   6   1   4      414.67      407.79     46.93 o 
   7   1   4      268.57      237.88     55.50 o 
   8   1   4     1110.42      941.03     98.51 o 
   9   1   4     1441.52     1538.74     68.73 o 
 -12   2   4      802.56      718.24    264.01 o 
 -11   2   4       86.12      304.25    118.89 o 
 -10   2   4      352.11      349.52     34.42 o 
  -9   2   4       89.06       75.47     23.10 o 
  -8   2   4       66.16       84.23     20.47 o 
  -7   2   4      646.29      733.97     37.56 o 
  -6   2   4     5007.38     5188.60    113.09 o 
  -5   2   4     5922.15     6044.41    159.63 o 
  -4   2   4     3928.12     3877.34    122.42 o 
  -3   2   4     6167.91     5935.53    119.19 o 
  -2   2   4     1399.49     1374.35     56.39 o 
  -1   2   4     1788.71     1847.28     55.86 o 
   0   2   4     4206.78     4164.56     72.67 o 
   1   2   4     2131.51     2109.65     47.76 o 
   2   2   4     5359.68     5493.53     85.95 o 
   3   2   4     2447.90     2437.37     65.55 o 
   4   2   4      247.81      238.83     48.16 o 
   5   2   4     1909.73     2008.05     74.89 o 
   6   2   4     1941.29     2091.22     50.56 o 
   7   2   4     2565.65     2580.54    126.51 o 
   8   2   4      853.61      796.51     76.62 o 
   9   2   4       52.65       59.79     38.28 o 
 -12   3   4      265.68      254.95    101.09 o 
 -11   3   4       51.85       -5.96     66.06 o 
 -10   3   4      470.17      431.37     36.56 o 
  -9   3   4      606.24      582.68     37.15 o 
  -8   3   4     2977.00     2864.19    136.50 o 
  -7   3   4     1109.29     1196.69     49.75 o 
  -6   3   4        1.87        6.08     46.70 o 
  -5   3   4       30.20       82.25     45.69 o 
  -4   3   4      889.22     1009.52     69.33 o 
  -3   3   4      113.12       98.23     38.75 o 
  -2   3   4        0.51       34.44     20.83 o 
  -1   3   4     2873.02     2972.07     62.26 o 
   0   3   4       30.22       20.59     31.52 o 
   1   3   4     1236.85     1253.41     41.16 o 
   2   3   4       97.22      103.55     21.30 o 
   3   3   4      666.89      648.03     36.24 o 
   4   3   4       45.73       57.74     19.41 o 
   5   3   4      703.41      641.60     71.48 o 
   6   3   4     1741.69     1841.20    144.53 o 
   7   3   4      249.37      275.98     26.13 o 
   8   3   4       34.71      129.13     95.37 o 
 -12   4   4     1820.21     1796.03    221.37 o 
 -11   4   4      941.15      933.37    123.17 o 
 -10   4   4       21.40       23.51     25.37 o 
  -9   4   4      136.24      196.06     42.93 o 
  -8   4   4      475.79      509.53     55.38 o 
  -7   4   4      196.47      266.39     74.77 o 
  -6   4   4      197.79      322.44     63.44 o 
  -5   4   4      622.52      544.46     67.44 o 
  -4   4   4     2264.15     2015.23     44.01 o 
  -3   4   4    12032.42    12219.85    175.49 o 
  -2   4   4       11.33       -4.41     38.09 o 
  -1   4   4     2241.17     2085.24     50.65 o 
   0   4   4       43.17       35.99     24.19 o 
   1   4   4      223.32      265.54     15.84 o 
   2   4   4      320.19      290.91     39.46 o 
   3   4   4      982.83      893.47     38.64 o 
   4   4   4       95.04       89.61     34.66 o 
   5   4   4      271.84      278.95     24.43 o 
   6   4   4       59.24       84.78     88.88 o 
   7   4   4      226.75      250.66     47.51 o 
   8   4   4     1248.62     1249.58     60.59 o 
 -12   5   4      548.09      611.65    154.96 o 
 -11   5   4     1214.48     1142.70    135.58 o 
 -10   5   4      484.80      503.53     53.17 o 
  -9   5   4     2557.21     2725.49    130.47 o 
  -8   5   4     1391.62     1570.11    128.76 o 
  -7   5   4     8540.49     7902.95    233.87 o 
  -6   5   4     1392.59     1399.67     96.29 o 
  -5   5   4      101.42      119.78     25.32 o 
  -4   5   4     1800.46     1852.62     60.57 o 
  -3   5   4    10602.28    10159.69    260.52 o 
  -2   5   4     4965.99     4900.52     97.12 o 
  -1   5   4     4060.34     3711.12     76.47 o 
   0   5   4     5449.80     5238.70     87.44 o 
   1   5   4     6560.28     6409.99     92.56 o 
   2   5   4     1122.98     1126.73     28.80 o 
   3   5   4      704.45      780.12     45.41 o 
   4   5   4        0.02       -0.34     74.91 o 
   5   5   4       64.32       80.92     33.14 o 
   6   5   4      344.96      415.32     72.32 o 
   7   5   4     2686.18     2811.70    130.20 o 
 -11   6   4       52.11     -110.69     93.47 o 
 -10   6   4      500.69      467.59     81.42 o 
  -9   6   4     1174.42     1167.17    131.24 o 
  -8   6   4     8773.05     8887.82    263.21 o 
  -7   6   4     7280.11     6923.55    222.83 o 
  -6   6   4     5554.86     5372.02    106.65 o 
  -5   6   4      464.54      414.13     21.92 o 
  -4   6   4      105.83      188.89     62.21 o 
  -3   6   4      386.31      400.85     23.56 o 
  -2   6   4        3.28      -43.88     38.17 o 
  -1   6   4     1787.52     1670.40     56.12 o 
   0   6   4     6929.38     6837.05    145.53 o 
   1   6   4     5581.07     5492.31    106.55 o 
   2   6   4     6089.28     5983.28    172.39 o 
   3   6   4     3083.58     2975.17    120.67 o 
   4   6   4     1902.73     2079.64    164.16 o 
   5   6   4      336.05      320.76     44.49 o 
   6   6   4       35.25       39.77     61.36 o 
 -11   7   4      141.19        7.38    132.82 o 
 -10   7   4       33.24      171.39    104.06 o 
  -9   7   4       59.07      122.43    152.91 o 
  -8   7   4      181.30      162.43    151.68 o 
  -7   7   4      515.99      504.70     99.49 o 
  -6   7   4      405.69      414.09     29.03 o 
  -5   7   4      255.49      262.98     31.22 o 
  -4   7   4      763.85      825.85     49.50 o 
  -3   7   4     5922.14     5387.33    149.20 o 
  -2   7   4     1549.83     1460.59     51.49 o 
  -1   7   4      492.66      517.24     45.83 o 
   0   7   4      879.11      758.51     48.87 o 
   1   7   4      640.33      598.84     89.59 o 
   2   7   4      718.62      728.55     93.84 o 
   3   7   4      754.69      839.03     48.60 o 
   4   7   4      860.35      780.18     65.62 o 
   5   7   4      752.26      832.07     52.83 o 
   6   7   4      176.93      204.98     52.88 o 
 -11   8   4       37.67      -95.11    145.12 o 
 -10   8   4      119.19      183.34    104.35 o 
  -9   8   4      479.42      354.20    151.68 o 
  -8   8   4      693.20      463.12    107.89 o 
  -7   8   4      529.91      501.65    175.87 o 
  -6   8   4      281.17      314.61     50.23 o 
  -5   8   4      141.06      195.52     46.53 o 
  -4   8   4        8.65        8.76     48.18 o 
  -3   8   4     1613.77     1538.11    104.56 o 
  -2   8   4       37.53      105.56     60.92 o 
  -1   8   4        0.44       16.74     19.23 o 
   0   8   4       25.92       -6.83     40.59 o 
   1   8   4       20.31       19.17     27.56 o 
   2   8   4     2789.83     2667.82     86.74 o 
   3   8   4       15.84       56.16    113.34 o 
   4   8   4       46.48       28.09     34.64 o 
   5   8   4      236.53      299.09    140.20 o 
 -11   9   4      811.61      548.52    207.44 o 
 -10   9   4       57.29      300.91    187.76 o 
  -9   9   4       19.21     -109.87    147.58 o 
  -8   9   4       60.43       63.95    178.74 o 
  -7   9   4      879.37      892.79     90.40 o 
  -6   9   4     1720.97     1661.27     76.09 o 
  -5   9   4     2275.89     2325.26    123.48 o 
  -4   9   4     3732.50     4012.68    381.69 o 
  -3   9   4     1943.88     1991.54    180.09 o 
  -2   9   4     1419.71     1755.54    217.28 o 
  -1   9   4     1186.94     1157.62    248.84 o 
   0   9   4      508.56      476.28    152.91 o 
   1   9   4     1601.51     1583.32     96.61 o 
   2   9   4     1337.04     1287.48     63.05 o 
   3   9   4      792.53      713.45     62.78 o 
   4   9   4      293.52      285.05     72.79 o 
 -10  10   4      715.05      819.91    246.79 o 
  -9  10   4     2090.69     2371.99    327.14 o 
  -8  10   4     1705.87     1725.90    308.29 o 
  -7  10   4      907.50      837.17    106.09 o 
  -6  10   4       32.39      100.05    129.86 o 
  -5  10   4      252.03      177.65    119.49 o 
  -4  10   4       45.12       28.65     33.81 o 
  -3  10   4     3708.79     3419.40     96.65 o 
  -2  10   4     3039.89     3081.71    152.94 o 
  -1  10   4     3365.08     3524.06    107.49 o 
   0  10   4     3592.17     3425.83    103.36 o 
   1  10   4     1031.19     1022.16    120.12 o 
   2  10   4       17.04       -2.81     82.81 o 
  -9  11   4     2308.21     2629.44    356.66 o 
  -8  11   4     3303.08     3282.76    150.13 o 
  -7  11   4     1974.20     1910.70    166.39 o 
  -6  11   4      994.27      970.77    213.18 o 
  -5  11   4      341.81      424.09     33.89 o 
  -4  11   4      130.44      189.49     77.47 o 
  -3  11   4      298.41      447.40     54.11 o 
  -2  11   4     1651.94     1670.04     69.91 o 
  -1  11   4     1683.05     1731.60    189.81 o 
   0  11   4     1373.79     1313.76     63.94 o 
   1  11   4      876.75      718.11    130.78 o 
  -8  12   4      642.55      640.23    190.22 o 
  -7  12   4      142.45      193.86    119.14 o 
  -6  12   4      272.61      396.02    216.46 o 
  -5  12   4      200.76      278.89     32.47 o 
  -4  12   4     1485.82     1656.58     67.38 o 
  -3  12   4      279.20      301.15     36.28 o 
  -2  12   4      180.72      189.96     33.13 o 
  -1  12   4       22.55      349.28    218.92 o 
   2 -15   5      536.51      441.95     42.81 o 
   3 -15   5      181.04      162.87     58.21 o 
   4 -15   5      111.37      172.57    112.33 o 
   5 -15   5      592.40      735.64    168.90 o 
  -1 -14   5      811.59      870.25     55.84 o 
   0 -14   5      990.34      951.91     59.85 o 
   1 -14   5     1636.27     1716.89     78.71 o 
   2 -14   5     2041.63     2112.97    186.53 o 
   3 -14   5     1751.40     1848.23    142.25 o 
   4 -14   5      563.09      551.53     43.87 o 
   5 -14   5      126.23      181.77    136.10 o 
   6 -14   5        8.25       37.20     24.39 o 
   7 -14   5      146.84        2.95    123.71 o 
  -3 -13   5       91.45       90.88    117.66 o 
  -2 -13   5      782.48      683.10    129.51 o 
  -1 -13   5       33.81        0.84     53.29 o 
   0 -13   5        4.87      -30.75     20.50 o 
   1 -13   5      575.01      537.86     45.09 o 
   2 -13   5     4528.83     4522.92    193.50 o 
   3 -13   5     3540.92     3679.45    111.88 o 
   4 -13   5     2605.40     2552.21     86.74 o 
   5 -13   5     2333.05     2134.05    343.95 o 
   6 -13   5     1712.87     1625.29     78.52 o 
   7 -13   5      349.68      170.06    118.76 o 
   8 -13   5        3.01       40.18    182.02 o 
  -4 -12   5      437.27      490.34     87.10 o 
  -3 -12   5      376.97      409.86     70.89 o 
  -2 -12   5     2575.29     2467.34     84.40 o 
  -1 -12   5     1753.22     1642.87     69.04 o 
   0 -12   5      710.57      713.99     46.82 o 
   1 -12   5       17.40       -3.88     61.08 o 
   2 -12   5      273.87      297.84     69.28 o 
   3 -12   5       22.57       73.48     39.36 o 
   4 -12   5      209.12      186.91     63.95 o 
   5 -12   5      363.15      259.99     60.26 o 
   6 -12   5      811.88      918.85     90.31 o 
   7 -12   5     1253.71     1249.42     76.94 o 
   8 -12   5      581.82      738.33    123.81 o 
   9 -12   5      115.04       45.69     88.17 o 
  -5 -11   5      313.97      443.42     45.80 o 
  -4 -11   5      515.66      491.89     61.66 o 
  -3 -11   5      658.50      579.63     80.00 o 
  -2 -11   5        1.12      -14.39     19.16 o 
  -1 -11   5       81.38       58.97     44.85 o 
   0 -11   5       67.43       72.12     88.14 o 
   1 -11   5      658.29      636.91     40.46 o 
   2 -11   5     1416.16     1371.03    166.03 o 
   3 -11   5      916.81      976.58    124.22 o 
   4 -11   5      939.05      902.95     80.76 o 
   5 -11   5      551.67      639.67     39.17 o 
   6 -11   5        0.67      112.72    107.03 o 
   7 -11   5      153.42      120.75     27.18 o 
   8 -11   5      213.67      147.77     38.53 o 
   9 -11   5       28.89       41.74     63.22 o 
  -6 -10   5      177.62      153.57     83.31 o 
  -5 -10   5      206.16      200.74     67.46 o 
  -4 -10   5     2275.39     2193.80     68.56 o 
  -3 -10   5      900.42      835.31     77.05 o 
  -2 -10   5     3004.50     2905.46     80.32 o 
  -1 -10   5     1993.32     2064.78    168.96 o 
   0 -10   5     3810.90     3774.95    100.43 o 
   1 -10   5     2808.26     2771.20    121.11 o 
   2 -10   5      461.69      401.74     58.95 o 
   3 -10   5     2027.65     2087.02    173.48 o 
   4 -10   5     4243.41     3822.99    189.75 o 
   5 -10   5       60.68      119.87     91.88 o 
   6 -10   5     4078.45     4409.57    236.04 o 
   7 -10   5     1143.14     1287.40     85.07 o 
   8 -10   5     1443.73     1469.39     77.28 o 
   9 -10   5      686.44      652.67     46.27 o 
  10 -10   5      624.54      758.13    164.91 o 
  -7  -9   5     2164.91     2069.80     74.20 o 
  -6  -9   5     2400.30     2529.26     81.27 o 
  -5  -9   5      570.65      553.70    121.34 o 
  -4  -9   5       16.25      -32.10     61.40 o 
  -3  -9   5     1477.84     1424.81     54.66 o 
  -2  -9   5     2943.26     2945.60     72.60 o 
  -1  -9   5     6004.63     5926.84    110.02 o 
   0  -9   5    15005.87    14575.20    218.51 o 
   1  -9   5     6749.29     6677.86    137.99 o 
   2  -9   5     4269.91     4307.92    188.92 o 
   3  -9   5      893.26     1036.11    109.92 o 
   4  -9   5      266.71      286.93     93.27 o 
   5  -9   5      285.56      346.72     82.86 o 
   6  -9   5      363.33      296.82     70.44 o 
   7  -9   5     3054.96     2924.45    305.19 o 
   8  -9   5     2069.91     2132.83     89.64 o 
   9  -9   5     2526.56     2703.31     79.80 o 
  10  -9   5     1504.55     1528.73    120.10 o 
  -8  -8   5     1726.92     1759.75     63.01 o 
  -7  -8   5     2524.00     2634.43    127.84 o 
  -6  -8   5     1710.88     1847.66    121.80 o 
  -5  -8   5      657.14      611.37     62.17 o 
  -4  -8   5      873.08      882.08     39.95 o 
  -3  -8   5       92.21      132.55     25.33 o 
  -2  -8   5      135.52      142.76     25.03 o 
  -1  -8   5       95.25      122.40     18.64 o 
   0  -8   5     1765.45     1775.51     73.59 o 
   1  -8   5     2342.88     2252.67     86.77 o 
   2  -8   5     5056.56     5190.59    141.45 o 
   3  -8   5     4251.61     4113.81    143.53 o 
   4  -8   5     7108.14     7127.44    192.33 o 
   5  -8   5     5748.34     5610.56    168.68 o 
   6  -8   5     1350.48     1307.96     77.66 o 
   7  -8   5      635.81      438.40    141.33 o 
   8  -8   5      754.46      749.26     77.36 o 
   9  -8   5      752.64      907.47     93.02 o 
  10  -8   5      432.52      450.12     43.38 o 
  -8  -7   5       83.26       10.86     21.23 o 
  -7  -7   5      225.20      251.09     46.34 o 
  -6  -7   5        0.40      -25.77     17.18 o 
  -5  -7   5      242.27      212.69     29.90 o 
  -4  -7   5      512.27      541.45     32.15 o 
  -3  -7   5     2504.00     2473.12     67.26 o 
  -2  -7   5     1696.49     1677.83     46.13 o 
  -1  -7   5     2456.50     2577.83    130.70 o 
   0  -7   5      269.96      261.65     62.22 o 
   1  -7   5      299.10      279.55     44.56 o 
   2  -7   5      877.55     1001.84     68.63 o 
   3  -7   5      308.57      242.77     54.34 o 
   4  -7   5     2520.10     2508.52    100.60 o 
   5  -7   5     2687.44     2670.11     96.46 o 
   6  -7   5        5.68        5.21     45.85 o 
   7  -7   5      359.59      466.16     74.98 o 
   8  -7   5      149.62      168.81     44.10 o 
   9  -7   5      753.75      808.88    139.30 o 
  10  -7   5      837.09      670.08    119.76 o 
  -9  -6   5      117.78      125.44     69.86 o 
  -8  -6   5      539.62      504.87     72.79 o 
  -7  -6   5       85.37      103.90     44.67 o 
  -6  -6   5     1556.64     1567.30     50.09 o 
  -5  -6   5     5713.63     5510.19    106.96 o 
  -4  -6   5      915.70      820.58     42.25 o 
  -3  -6   5        2.33       11.62     22.40 o 
  -2  -6   5      262.57      300.47     39.37 o 
  -1  -6   5     1061.04     1202.80     63.45 o 
   0  -6   5     1291.37     1509.93     70.78 o 
   1  -6   5      273.73      289.71     61.80 o 
   2  -6   5     1281.26     1264.44     83.30 o 
   3  -6   5      423.97      391.94     56.08 o 
   4  -6   5     1096.48     1154.88     68.03 o 
   5  -6   5     1071.55     1106.37     62.17 o 
   6  -6   5     1084.85     1142.37     78.06 o 
   7  -6   5      182.85      142.49     60.61 o 
   8  -6   5      232.20      247.41     54.63 o 
   9  -6   5     1675.91     1734.96     76.92 o 
  10  -6   5      672.71      721.04     52.12 o 
 -10  -5   5     1252.36     1327.72    105.68 o 
  -9  -5   5     1292.38     1331.91     93.24 o 
  -8  -5   5      335.44      384.07     40.09 o 
  -7  -5   5      628.75      586.42     39.63 o 
  -6  -5   5     4343.26     4469.21     90.41 o 
  -5  -5   5     1701.27     1648.90     67.71 o 
  -4  -5   5     3455.90     3260.74     69.19 o 
  -3  -5   5     6830.75     6697.35    122.58 o 
  -2  -5   5     3899.44     3749.53     86.88 o 
  -1  -5   5    13536.89    13564.97    248.71 o 
   0  -5   5    10803.69    10554.73    297.65 o 
   1  -5   5      790.04      753.88     74.39 o 
   2  -5   5      501.40      678.71     76.92 o 
   3  -5   5      344.51      252.18     46.18 o 
   4  -5   5     4268.02     4478.03    106.05 o 
   5  -5   5     5240.96     5327.20    123.48 o 
   6  -5   5     4970.28     4679.64    144.17 o 
   7  -5   5     3751.95     3662.15     86.66 o 
   8  -5   5       50.17      168.57     88.07 o 
   9  -5   5      182.16      188.10     52.45 o 
  10  -5   5      209.20      331.07    136.40 o 
 -10  -4   5     1434.95     1170.31    151.70 o 
  -9  -4   5     2502.10     2384.79    108.49 o 
  -8  -4   5     3026.56     3121.48     99.55 o 
  -7  -4   5      805.79      811.67     33.13 o 
  -6  -4   5     1712.99     1710.20     46.14 o 
  -5  -4   5       20.53       35.36     39.54 o 
  -4  -4   5      445.22      601.25     52.96 o 
  -3  -4   5      869.13      822.01     47.84 o 
  -2  -4   5     8342.80     7919.82    132.47 o 
  -1  -4   5    16838.73    16237.95    283.50 o 
   0  -4   5    18541.61    17978.50    389.23 o 
   1  -4   5     5635.95     5334.29    166.04 o 
   2  -4   5     5513.83     5574.19    182.08 o 
   3  -4   5     2481.07     2568.45     83.91 o 
   4  -4   5     1055.37     1235.88     64.64 o 
   5  -4   5       22.37       59.29     39.81 o 
   6  -4   5      822.61      750.79     71.51 o 
   7  -4   5     2147.89     2090.00     64.84 o 
   8  -4   5     2410.15     2546.36     93.11 o 
   9  -4   5     2064.68     2109.46    214.36 o 
  10  -4   5     3558.63     3319.67    110.20 o 
 -10  -3   5        2.18     -195.55    130.37 o 
  -9  -3   5      431.45      553.00     89.51 o 
  -8  -3   5     1837.08     1987.04    164.17 o 
  -7  -3   5     3037.35     3026.95     67.65 o 
  -6  -3   5     4349.31     4134.75     77.18 o 
  -5  -3   5     7290.99     7270.59    124.92 o 
  -4  -3   5     3017.96     2996.20     79.99 o 
  -3  -3   5      675.42      683.82     40.58 o 
  -2  -3   5     7318.18     7917.37    118.74 o 
  -1  -3   5     5650.51     6159.63    148.90 o 
   0  -3   5     7564.21     7461.21    209.41 o 
   1  -3   5     4082.51     4156.31    163.67 o 
   2  -3   5     9215.93     9657.08    219.66 o 
   3  -3   5    10662.27    11048.00    189.37 o 
   4  -3   5     8688.13     8820.21    166.12 o 
   5  -3   5     2151.72     2254.92     75.31 o 
   6  -3   5        0.54       59.71     61.47 o 
   7  -3   5      690.08      634.85     43.54 o 
   8  -3   5     1128.76     1046.04     60.82 o 
   9  -3   5     2130.29     2006.31     78.80 o 
  10  -3   5     1870.27     1781.58    144.73 o 
 -11  -2   5     1765.46     1773.00    155.86 o 
 -10  -2   5      413.27      322.59    109.88 o 
  -9  -2   5        1.08       -6.34     69.52 o 
  -8  -2   5       31.41        6.08     46.37 o 
  -7  -2   5      325.69      333.14     20.50 o 
  -6  -2   5      166.91      118.06     42.01 o 
  -5  -2   5      889.79      904.73     27.26 o 
  -4  -2   5     1110.29     1169.27     45.79 o 
  -3  -2   5      227.54      154.34     29.13 o 
  -2  -2   5      208.10      344.77     24.05 o 
  -1  -2   5     2497.76     2290.50     77.83 o 
   0  -2   5     2900.02     3087.00     78.73 o 
   1  -2   5      785.73      934.04     53.43 o 
   2  -2   5      249.55      205.79     49.44 o 
   3  -2   5     8922.89     9455.27    168.48 o 
   4  -2   5      802.09      814.30     52.49 o 
   5  -2   5     1674.78     1711.69     77.52 o 
   6  -2   5       81.42       97.43     39.72 o 
   7  -2   5       72.68       75.99     44.43 o 
   8  -2   5       67.75      114.83     49.82 o 
   9  -2   5       25.64      -25.86     64.65 o 
  10  -2   5       10.34      -32.63    108.65 o 
 -11  -1   5        3.61       79.53    177.92 o 
 -10  -1   5      150.81      247.96    117.41 o 
  -9  -1   5       41.51       93.79    119.30 o 
  -8  -1   5       14.17       32.81     89.37 o 
  -7  -1   5     2285.77     2234.87    175.33 o 
  -6  -1   5      582.90      523.88     23.03 o 
  -5  -1   5     7648.64     7585.99    219.87 o 
  -4  -1   5      707.22      636.30     34.25 o 
  -3  -1   5     1032.82     1025.41     45.81 o 
  -2  -1   5     7806.76     8428.88    160.69 o 
  -1  -1   5     1924.13     1911.00     56.84 o 
   0  -1   5      794.97      828.26     47.55 o 
   1  -1   5     2302.41     2253.65     87.58 o 
   2  -1   5      708.95      856.38     58.42 o 
   3  -1   5     1046.86     1150.01     58.59 o 
   4  -1   5      963.81      998.44     59.30 o 
   5  -1   5     3055.67     3031.62    107.07 o 
   6  -1   5      259.40      262.82     38.68 o 
   7  -1   5       93.64       36.18     42.58 o 
   8  -1   5      248.82      255.71     69.74 o 
   9  -1   5       73.80      133.67     80.59 o 
 -11   0   5     1013.71      848.01    170.12 o 
 -10   0   5     3300.65     2910.11    235.37 o 
  -9   0   5     2363.99     2258.40    198.92 o 
  -8   0   5       30.06       41.41     97.98 o 
  -7   0   5      612.77      622.78     91.71 o 
  -6   0   5     2299.97     2234.61     52.89 o 
  -5   0   5     4770.29     4852.03    198.55 o 
  -4   0   5     4752.23     4557.98    101.00 o 
  -3   0   5    18137.58    18869.65    352.46 o 
  -2   0   5     3696.04     3686.57     93.95 o 
  -1   0   5    13489.57    13491.03    291.86 o 
   0   0   5     2062.10     2026.46     81.97 o 
   1   0   5      113.28      107.10     41.65 o 
   2   0   5       34.28       31.20     42.17 o 
   3   0   5      374.34      498.48     47.30 o 
   4   0   5     6656.86     6798.80    143.60 o 
   5   0   5     6751.75     7010.53    120.29 o 
   6   0   5      527.17      597.43     35.69 o 
   7   0   5     1152.77     1098.19     76.04 o 
   8   0   5      541.07      500.88    141.09 o 
   9   0   5      525.90      519.00     58.17 o 
 -12   1   5      255.95      772.35    257.45 o 
 -11   1   5     3110.74     3132.03    400.93 o 
 -10   1   5     2890.38     2676.01    224.33 o 
  -9   1   5     3192.41     3465.62    419.79 o 
  -8   1   5      228.83      304.23    100.80 o 
  -7   1   5      911.74     1189.69    182.84 o 
  -6   1   5      813.57      724.42    119.30 o 
  -5   1   5     1582.76     1720.92     84.26 o 
  -4   1   5        4.50       16.71     36.75 o 
  -3   1   5     2217.69     2083.26     84.41 o 
  -2   1   5     6617.55     6505.96    148.67 o 
  -1   1   5    10871.45    11108.02    234.97 o 
   0   1   5    13436.84    12780.37    235.53 o 
   1   1   5     6927.38     6266.60    132.89 o 
   2   1   5     4160.80     3955.27    111.02 o 
   3   1   5     1134.18     1148.79     63.87 o 
   4   1   5      900.70      983.42     58.07 o 
   5   1   5      272.58      261.27     46.77 o 
   6   1   5     1285.61     1277.91     54.13 o 
   7   1   5       40.43       42.89     51.93 o 
   8   1   5     1341.27     1419.10     64.07 o 
   9   1   5     2485.88     2631.45    191.62 o 
 -12   2   5        6.96     -223.83    159.88 o 
 -11   2   5      119.88      176.85    125.61 o 
 -10   2   5      139.88      148.36    173.00 o 
  -9   2   5      369.87      488.06    250.48 o 
  -8   2   5       91.62       33.59     77.56 o 
  -7   2   5     2918.48     2743.67    142.75 o 
  -6   2   5     8303.59     8674.08    218.14 o 
  -5   2   5     6177.21     6177.37    222.87 o 
  -4   2   5     2027.96     2039.62     96.83 o 
  -3   2   5      279.04      408.76     39.19 o 
  -2   2   5     1874.52     2262.73     91.60 o 
  -1   2   5     2516.66     2410.10     53.32 o 
   0   2   5     3160.38     2907.66     96.78 o 
   1   2   5     7322.00     6930.16    144.91 o 
   2   2   5     2587.85     2616.22     66.40 o 
   3   2   5     4224.90     4090.67     83.70 o 
   4   2   5     1936.93     2046.43     43.95 o 
   5   2   5     1758.71     1704.21     67.05 o 
   6   2   5     1073.39     1131.51     86.04 o 
   7   2   5      235.32      242.29     74.31 o 
   8   2   5      866.89      776.73    124.91 o 
 -12   3   5       25.40       53.22     80.08 o 
 -11   3   5      956.55      958.58    137.62 o 
 -10   3   5     1103.99     1149.22    139.40 o 
  -9   3   5      196.82       93.53    102.12 o 
  -8   3   5     3449.51     3638.93    167.11 o 
  -7   3   5      135.34       60.41     50.23 o 
  -6   3   5     2529.38     2490.97    114.15 o 
  -5   3   5      535.95      557.45     63.70 o 
  -4   3   5      217.59      270.97     33.68 o 
  -3   3   5      241.46      222.82     39.81 o 
  -2   3   5     1301.79     1488.32     67.34 o 
  -1   3   5     3232.18     3642.93     72.25 o 
   0   3   5     1236.82     1365.36     43.50 o 
   1   3   5        0.47       22.67     14.69 o 
   2   3   5       34.40       18.85     28.08 o 
   3   3   5       70.44       82.98     24.95 o 
   4   3   5      729.44      747.57     28.66 o 
   5   3   5      118.96      161.91     24.62 o 
   6   3   5     1422.37     1492.37     44.45 o 
   7   3   5        2.65        0.86     42.72 o 
   8   3   5       46.83      386.37    156.91 o 
 -12   4   5      359.10      323.04    208.26 o 
 -11   4   5       10.90      -19.68    163.98 o 
 -10   4   5       38.94       32.80    147.58 o 
  -9   4   5     1423.00     1251.77    108.12 o 
  -8   4   5      356.93      363.45     66.39 o 
  -7   4   5     3901.76     3976.17    298.29 o 
  -6   4   5      729.76      835.13    124.95 o 
  -5   4   5     1999.23     1994.40    109.32 o 
  -4   4   5     9619.19     9977.10    149.85 o 
  -3   4   5     3472.53     3696.60     75.94 o 
  -2   4   5      265.69      370.50     45.12 o 
  -1   4   5     1506.98     1451.99     78.84 o 
   0   4   5      609.38      666.61     52.74 o 
   1   4   5     1284.68     1335.11     42.41 o 
   2   4   5      560.17      502.48     33.86 o 
   3   4   5     1686.47     1722.41     40.79 o 
   4   4   5     1690.82     1804.81     65.04 o 
   5   4   5      225.77      253.45     47.81 o 
   6   4   5       35.68      106.33     52.90 o 
   7   4   5        6.88      -34.72     79.05 o 
 -12   5   5     1969.26     1798.06    300.09 o 
 -11   5   5     3453.65     2886.07    327.14 o 
 -10   5   5     2943.84     2363.15    166.03 o 
  -9   5   5      919.33      897.03    118.49 o 
  -8   5   5       75.87       97.83     64.85 o 
  -7   5   5      172.37      199.50     68.70 o 
  -6   5   5     3860.50     4062.47    164.73 o 
  -5   5   5     8592.15     8663.47    133.41 o 
  -4   5   5    10762.92    11257.45    170.80 o 
  -3   5   5     7838.80     7659.58    172.68 o 
  -2   5   5     4260.72     4519.75    120.82 o 
  -1   5   5     1419.39     1542.62     65.20 o 
   0   5   5     1210.64     1330.99     70.95 o 
   1   5   5     1102.21     1108.25     59.87 o 
   2   5   5      682.86      641.97     65.03 o 
   3   5   5     1685.43     1571.85     39.75 o 
   4   5   5     2992.61     2976.15     63.72 o 
   5   5   5     2134.90     2102.74     75.84 o 
   6   5   5      674.52      657.77    133.10 o 
   7   5   5     1608.68     1641.52    124.47 o 
 -11   6   5     3997.12     3521.09    323.04 o 
 -10   6   5     2699.79     2608.51    187.73 o 
  -9   6   5     3158.35     3202.33    206.24 o 
  -8   6   5     1165.66     1212.03    130.99 o 
  -7   6   5      904.29      666.40    105.20 o 
  -6   6   5        0.40      182.92    189.81 o 
  -5   6   5     1471.40     1565.78     45.91 o 
  -4   6   5     1631.59     1618.83     64.23 o 
  -3   6   5     2527.24     2735.42     86.78 o 
  -2   6   5     3440.05     3395.76     77.22 o 
  -1   6   5     7054.45     6830.73    322.04 o 
   0   6   5     7754.30     8472.63    344.89 o 
   1   6   5     6971.96     6534.44    193.53 o 
   2   6   5      651.63      620.42     85.56 o 
   3   6   5       37.77       53.10     52.61 o 
   4   6   5      211.70      283.90    203.34 o 
   5   6   5      479.78      513.69     88.14 o 
   6   6   5      980.55      962.49     88.96 o 
 -11   7   5      614.05      542.94    118.00 o 
 -10   7   5       25.01      -27.36    100.29 o 
  -9   7   5      626.75      668.26    124.36 o 
  -8   7   5      669.68      735.01    204.98 o 
  -7   7   5     1660.21     1469.05    139.22 o 
  -6   7   5     3079.21     2900.57     65.50 o 
  -5   7   5      900.60      938.29     35.68 o 
  -4   7   5      822.99      887.31     35.85 o 
  -3   7   5     1133.60     1244.44    166.75 o 
  -2   7   5       94.93      106.73     35.15 o 
  -1   7   5     2132.37     2083.41     72.19 o 
   0   7   5     4815.84     4979.15    276.71 o 
   1   7   5     3114.55     3038.28    154.73 o 
   2   7   5      821.35      771.15     82.61 o 
   3   7   5      437.70      472.35    110.17 o 
   4   7   5      352.12      304.79    125.86 o 
   5   7   5      155.00      230.55     34.67 o 
 -11   8   5      196.73       31.98    141.84 o 
 -10   8   5     1823.28     1752.61    175.09 o 
  -9   8   5      431.75      354.54    287.79 o 
  -8   8   5       41.46     -157.42    159.06 o 
  -7   8   5      171.72       -4.92    147.58 o 
  -6   8   5      225.51      199.02     55.32 o 
  -5   8   5       35.67       41.35     26.63 o 
  -4   8   5      428.49      434.07     46.29 o 
  -3   8   5       37.13       30.90     20.93 o 
  -2   8   5      239.50      271.39     42.60 o 
  -1   8   5       30.12      -39.48     68.05 o 
   0   8   5       74.67      112.30     88.12 o 
   1   8   5      147.88      132.60    101.51 o 
   2   8   5      259.35      207.21     32.25 o 
   3   8   5       32.19       58.51     24.86 o 
   4   8   5      728.08      845.32    260.32 o 
 -10   9   5      313.01      251.71    196.78 o 
  -9   9   5       55.08      286.97    174.64 o 
  -8   9   5      141.93      -81.99    173.82 o 
  -7   9   5      343.57      309.46     86.69 o 
  -6   9   5     2386.23     2579.86    117.17 o 
  -5   9   5     1059.77     1364.23    132.40 o 
  -4   9   5     1017.99     1057.38    201.30 o 
  -3   9   5       59.18       97.70     34.62 o 
  -2   9   5      250.28      226.35     40.76 o 
  -1   9   5      294.21      281.67     90.19 o 
   0   9   5      125.43      139.81     29.08 o 
   1   9   5     1892.13     1986.60     98.36 o 
   2   9   5     1677.02     1603.88     72.56 o 
   3   9   5        3.47       24.35     85.67 o 
 -10  10   5      123.08      415.69    210.72 o 
  -9  10   5      475.40      783.83    221.37 o 
  -8  10   5      262.12      195.96    195.96 o 
  -7  10   5      823.14      821.21    143.09 o 
  -6  10   5     2080.71     1899.77    252.98 o 
  -5  10   5     3944.08     3892.11    101.10 o 
  -4  10   5     3632.19     3302.69     95.02 o 
  -3  10   5     2577.73     2943.47    310.74 o 
  -2  10   5     3812.69     3378.52    199.65 o 
  -1  10   5     1154.47     1303.02    272.21 o 
   0  10   5      336.50      371.19     43.04 o 
   1  10   5       54.44      112.82     30.05 o 
   2  10   5      316.45      233.06     47.14 o 
  -9  11   5     2534.12     2637.64    372.24 o 
  -7  11   5       70.49       37.38    101.43 o 
  -6  11   5       67.28     -104.95    163.16 o 
  -5  11   5      601.10      680.67    123.14 o 
  -4  11   5      574.15      557.85     45.88 o 
  -3  11   5      980.72     1078.54     56.39 o 
  -2  11   5     2163.86     2510.76    167.26 o 
  -1  11   5     1635.47     1553.99     71.44 o 
   0  11   5      724.38      658.06     60.56 o 
  -7  12   5       95.07      -47.35    112.27 o 
  -6  12   5        1.56        7.38    193.50 o 
  -5  12   5      280.65      363.03    127.40 o 
  -4  12   5      205.96      252.58     81.17 o 
  -3  12   5       59.65       82.70     51.24 o 
  -2  12   5      716.53      835.31    195.55 o 
   1 -15   6      544.27      673.96     52.47 o 
   2 -15   6       33.06      417.33    245.15 o 
   3 -15   6      381.72      362.78     38.93 o 
   4 -15   6      698.02      638.14     87.32 o 
   5 -15   6      436.04      517.69    202.52 o 
  -1 -14   6      866.42      915.34     70.46 o 
   0 -14   6      573.65      521.46     45.91 o 
   1 -14   6      999.69      992.09     59.03 o 
   2 -14   6     1357.00     1518.06    159.88 o 
   3 -14   6      296.34      216.56    154.55 o 
   4 -14   6      474.51      628.29     89.37 o 
   5 -14   6     1274.30     1391.49     62.14 o 
   6 -14   6     2696.63     2800.17    105.77 o 
   7 -14   6     2174.85     2444.90    207.80 o 
  -3 -13   6       42.19        4.18     33.65 o 
  -2 -13   6      500.50      477.33     71.86 o 
  -1 -13   6      489.97      422.01     40.89 o 
   0 -13   6     3398.70     3156.70    286.15 o 
   1 -13   6     4047.39     3917.52    124.63 o 
   2 -13   6     6479.41     6344.88    227.11 o 
   3 -13   6     2450.86     2289.75     83.18 o 
   4 -13   6       85.37       72.29     71.33 o 
   5 -13   6      124.86      194.78     47.55 o 
   6 -13   6      233.18      248.87     29.59 o 
   7 -13   6      476.35      470.03    132.71 o 
   8 -13   6      661.56      575.22     50.42 o 
  -4 -12   6      532.20      715.85     84.28 o 
  -3 -12   6      414.47      373.93     36.70 o 
  -2 -12   6      312.10      309.31     51.95 o 
  -1 -12   6       16.33       28.97     21.93 o 
   0 -12   6       61.77       58.98     68.05 o 
   1 -12   6     2630.68     2598.72     88.14 o 
   2 -12   6      734.93      822.74     48.78 o 
   3 -12   6      864.02      760.77     45.62 o 
   4 -12   6      371.88      395.17    168.08 o 
   5 -12   6      547.63      540.63     43.05 o 
   6 -12   6     1374.93     1407.57    164.80 o 
   7 -12   6      586.71      890.01    142.66 o 
   8 -12   6      310.10      245.11     57.80 o 
   9 -12   6      504.23      705.55    109.47 o 
  -5 -11   6      389.57      324.26     60.95 o 
  -4 -11   6        1.26       43.91     39.47 o 
  -3 -11   6      556.78      446.03     57.51 o 
  -2 -11   6      243.70      261.91     30.38 o 
  -1 -11   6      858.11      844.55     50.43 o 
   0 -11   6      224.49      249.49     32.02 o 
   1 -11   6      125.10      193.55     77.75 o 
   2 -11   6      737.86      682.18    105.32 o 
   3 -11   6     1436.04     1497.80    159.94 o 
   4 -11   6       16.64      -11.00    112.33 o 
   5 -11   6       19.19      117.16    109.84 o 
   6 -11   6     1202.03     1082.28    200.06 o 
   7 -11   6       75.49       14.76    122.99 o 
   8 -11   6      124.98      209.58     61.57 o 
   9 -11   6      131.99      270.70    101.39 o 
  -6 -10   6      138.61      137.26     34.79 o 
  -5 -10   6      739.71      761.22     71.46 o 
  -4 -10   6     1725.39     1761.26     81.18 o 
  -3 -10   6     2650.57     2553.15     94.86 o 
  -2 -10   6      758.10      774.23    108.45 o 
  -1 -10   6      297.85      331.39     29.45 o 
   0 -10   6       38.76       38.78     24.87 o 
   1 -10   6      409.72      518.64     33.54 o 
   2 -10   6     1092.62     1180.85    150.07 o 
   3 -10   6     3187.40     3115.83    347.23 o 
   4 -10   6     5341.03     5300.35    501.78 o 
   5 -10   6       29.95       85.75     85.25 o 
   6 -10   6     1349.12     1457.86    131.06 o 
   7 -10   6     1885.77     1977.35    170.13 o 
   8 -10   6      549.78      494.72     60.22 o 
   9 -10   6        4.07       40.96     43.91 o 
  -7  -9   6     1180.15     1133.12     55.34 o 
  -6  -9   6       18.56       24.41     35.73 o 
  -5  -9   6     1178.47     1129.09     54.82 o 
  -4  -9   6     6795.17     6438.89    121.53 o 
  -3  -9   6     7657.53     7254.90    132.25 o 
  -2  -9   6     7905.60     7639.82    126.31 o 
  -1  -9   6     3926.59     4091.77    127.38 o 
   0  -9   6     4404.09     4351.41    131.92 o 
   1  -9   6     1226.07     1291.49     98.58 o 
   2  -9   6      135.04      193.60     80.71 o 
   3  -9   6      347.10      256.53     91.27 o 
   4  -9   6      659.08      618.53    101.64 o 
   5  -9   6      967.74     1075.68    114.33 o 
   6  -9   6     4006.67     3716.17    185.93 o 
   7  -9   6     4931.86     4992.09    143.39 o 
   8  -9   6     6699.19     6811.74    340.89 o 
   9  -9   6      598.72      586.98     57.77 o 
  10  -9   6       22.97       19.56     92.60 o 
  -8  -8   6     1880.20     1959.73     67.54 o 
  -7  -8   6     2804.90     2835.15    158.30 o 
  -6  -8   6      639.30      704.28     38.44 o 
  -5  -8   6       84.30       68.60     35.87 o 
  -4  -8   6       29.25       22.36     23.73 o 
  -3  -8   6       37.99        9.62     23.93 o 
  -2  -8   6      644.25      640.38     35.67 o 
  -1  -8   6     1130.62     1118.26     73.90 o 
   0  -8   6     5798.27     5430.28    170.54 o 
   1  -8   6     6920.67     6488.50    162.05 o 
   2  -8   6     6707.53     6701.70    197.03 o 
   3  -8   6     2381.39     2226.15    139.29 o 
   4  -8   6      428.85      371.05     78.95 o 
   5  -8   6      157.18      210.69     75.65 o 
   6  -8   6     2202.48     2261.80    113.86 o 
   7  -8   6     2434.34     2409.19    144.85 o 
   8  -8   6     3013.96     3012.94    154.68 o 
   9  -8   6      888.26      850.01    112.26 o 
  10  -8   6      270.41      300.07     53.25 o 
  -9  -7   6      199.52       17.69     75.65 o 
  -8  -7   6      131.69      174.88     24.09 o 
  -7  -7   6      993.37      897.82     67.04 o 
  -6  -7   6       72.39      111.61     23.91 o 
  -5  -7   6       16.41       25.69     21.06 o 
  -4  -7   6     2286.61     2168.46     65.61 o 
  -3  -7   6     2218.45     2185.10     55.19 o 
  -2  -7   6      471.13      439.31     54.70 o 
  -1  -7   6      151.39      145.40     48.56 o 
   0  -7   6     3450.37     3490.99    114.21 o 
   1  -7   6     2851.65     2592.60    139.78 o 
   2  -7   6     2335.61     2251.16    104.75 o 
   3  -7   6     1448.12     1572.09     85.08 o 
   4  -7   6     1950.88     2195.08    122.07 o 
   5  -7   6      858.09      893.59     81.70 o 
   6  -7   6     1246.04     1343.67     74.99 o 
   7  -7   6      100.32      -44.84     67.89 o 
   8  -7   6      134.75       79.40     62.01 o 
   9  -7   6      129.63      171.02     65.33 o 
  10  -7   6      413.78      456.91    134.86 o 
  -9  -6   6      522.33      560.72     80.99 o 
  -8  -6   6      738.20      736.64     65.27 o 
  -7  -6   6      795.55      851.59     48.58 o 
  -6  -6   6       31.85       -7.06     36.97 o 
  -5  -6   6      683.44      678.08     48.77 o 
  -4  -6   6      427.87      452.53     27.64 o 
  -3  -6   6     1696.57     1703.38     65.42 o 
  -2  -6   6     1198.36     1133.35     58.24 o 
  -1  -6   6      451.99      562.11     56.55 o 
   0  -6   6      101.50       45.65     61.52 o 
   1  -6   6     1682.41     1592.45    103.78 o 
   2  -6   6     1810.79     1806.72     90.71 o 
   3  -6   6      661.80      541.37     65.75 o 
   4  -6   6        5.88       48.29     46.71 o 
   5  -6   6       43.57       22.06     50.32 o 
   6  -6   6      636.05      665.00     70.49 o 
   7  -6   6       24.36      -58.41     66.01 o 
   8  -6   6       59.99       64.39     53.17 o 
   9  -6   6      189.71      208.41     68.40 o 
  10  -6   6      129.75      166.73    142.94 o 
 -10  -5   6       55.44      144.58    106.91 o 
  -9  -5   6       99.05       81.71     54.38 o 
  -8  -5   6      658.28      660.20     45.92 o 
  -7  -5   6      684.88      632.58     39.54 o 
  -6  -5   6     3722.30     3674.75     83.01 o 
  -5  -5   6     2251.70     2230.10     54.34 o 
  -4  -5   6     3375.35     3175.37     96.19 o 
  -3  -5   6     2850.73     2816.82     68.11 o 
  -2  -5   6     4282.90     4603.00     99.12 o 
  -1  -5   6     3884.19     3941.21    126.11 o 
   0  -5   6      686.25      820.46     68.17 o 
   1  -5   6     2223.79     2443.54    128.93 o 
   2  -5   6     9730.57     9148.47    228.06 o 
   3  -5   6     1548.95     1345.91    113.93 o 
   4  -5   6     2801.87     2760.21     95.60 o 
   5  -5   6      836.86      846.86     60.75 o 
   6  -5   6     1382.68     1327.44     66.89 o 
   7  -5   6     1546.56     1449.50    102.86 o 
   8  -5   6        5.58       45.57     38.91 o 
   9  -5   6       31.24      -13.75     68.07 o 
  10  -5   6       17.95        5.74     91.41 o 
 -10  -4   6      515.20      607.61    267.67 o 
  -9  -4   6     1242.11     1267.19    116.72 o 
  -8  -4   6     1211.57     1258.71     89.39 o 
  -7  -4   6       73.06       51.19     21.21 o 
  -6  -4   6        4.41       -1.05     14.43 o 
  -5  -4   6     1840.35     1779.05     48.26 o 
  -4  -4   6     3617.74     3333.83     93.05 o 
  -3  -4   6     9717.67     9728.45    174.60 o 
  -2  -4   6    14113.53    14053.67    211.42 o 
  -1  -4   6    20715.60    21063.92    361.88 o 
   0  -4   6     4139.76     3710.43    140.57 o 
   1  -4   6      786.09      897.12     71.04 o 
   2  -4   6        8.28      -21.35     40.79 o 
   3  -4   6       35.18       16.23     43.99 o 
   4  -4   6      479.09      441.35     54.80 o 
   5  -4   6     3561.55     3680.45    114.70 o 
   6  -4   6     5199.90     4833.30    152.28 o 
   7  -4   6     6605.09     6290.99    141.57 o 
   8  -4   6     2099.65     2052.86     69.23 o 
   9  -4   6      953.20     1108.70    117.07 o 
  10  -4   6      382.53      397.63     48.50 o 
 -11  -3   6       60.48       54.72     92.39 o 
 -10  -3   6      667.67      671.61     95.96 o 
  -9  -3   6     3321.89     3823.47    334.97 o 
  -8  -3   6     2481.55     2699.47    139.05 o 
  -7  -3   6     2534.38     2444.05     98.55 o 
  -6  -3   6      369.95      398.11     30.37 o 
  -5  -3   6      407.75      484.38     42.88 o 
  -4  -3   6       51.20       71.59     30.76 o 
  -3  -3   6     3743.15     3899.54     91.10 o 
  -2  -3   6    11442.73    11718.55    165.41 o 
  -1  -3   6     2631.58     2425.59     86.43 o 
   0  -3   6     7432.86     7434.02    187.05 o 
   1  -3   6     3286.53     3093.22     97.88 o 
   2  -3   6     2376.14     2386.72     93.44 o 
   3  -3   6     3730.46     3607.29    110.63 o 
   4  -3   6      191.66      179.16     52.91 o 
   5  -3   6      530.26      839.12    150.01 o 
   6  -3   6     2128.39     2091.19    152.31 o 
   7  -3   6     1193.86     1136.89     59.72 o 
   8  -3   6      914.13      836.72     77.16 o 
   9  -3   6      385.06      464.53     82.63 o 
  10  -3   6      546.95      128.65    154.85 o 
 -11  -2   6      147.08       69.03    134.05 o 
 -10  -2   6      282.07      152.20    110.61 o 
  -9  -2   6     1121.58     1110.76    156.01 o 
  -8  -2   6      280.46      383.14     84.78 o 
  -7  -2   6       54.84       67.80     59.76 o 
  -6  -2   6        2.13       24.42     21.58 o 
  -5  -2   6      108.70       74.19     30.72 o 
  -4  -2   6     3527.81     3924.77     90.54 o 
  -3  -2   6     4788.21     5050.99    104.39 o 
  -2  -2   6       14.53       36.15     27.84 o 
  -1  -2   6     3948.19     4353.98    130.67 o 
   0  -2   6      647.43      641.82     41.07 o 
   1  -2   6      565.73      484.31     49.72 o 
   2  -2   6     2802.30     2638.65     98.92 o 
   3  -2   6     7139.71     7287.36    149.83 o 
   4  -2   6      366.66      360.15     57.26 o 
   5  -2   6      323.17      324.15     58.03 o 
   6  -2   6       78.00       -5.32    111.12 o 
   7  -2   6      444.97      460.44     44.56 o 
   8  -2   6       19.18       -6.74     22.25 o 
   9  -2   6        1.89       24.85     55.72 o 
 -11  -1   6        3.37       56.98    119.59 o 
 -10  -1   6      401.24      316.00    120.56 o 
  -9  -1   6      730.85     1153.08    170.13 o 
  -8  -1   6     4367.77     4496.26    238.39 o 
  -7  -1   6     6035.65     5857.49    114.78 o 
  -6  -1   6     4037.22     3952.21    154.75 o 
  -5  -1   6        3.31        1.00     34.56 o 
  -4  -1   6        1.84       23.71     28.47 o 
  -3  -1   6     4207.17     4484.58    111.63 o 
  -2  -1   6      119.22      112.15     29.84 o 
  -1  -1   6       57.22      -11.78     24.95 o 
   0  -1   6     3417.23     3479.87     98.73 o 
   1  -1   6     3699.67     4025.36    116.51 o 
   2  -1   6       68.73       93.98     45.21 o 
   3  -1   6      844.97      875.99     59.00 o 
   4  -1   6     2091.17     2145.54     84.97 o 
   5  -1   6        0.65       19.55     58.35 o 
   6  -1   6        1.91      -53.21     35.84 o 
   7  -1   6     1133.42     1181.31     54.40 o 
   8  -1   6      796.03      861.94     78.02 o 
   9  -1   6      240.89      312.26     50.22 o 
 -11   0   6      677.56      467.83    151.81 o 
 -10   0   6      121.64       14.31    106.56 o 
  -9   0   6       58.39      -46.38    170.13 o 
  -8   0   6     3228.43     3068.39    207.74 o 
  -7   0   6     5939.10     5742.10    251.57 o 
  -6   0   6     3345.42     3620.09    225.06 o 
  -5   0   6     4213.05     4099.79     94.05 o 
  -4   0   6     2584.39     2358.42     78.93 o 
  -3   0   6     8842.98     9733.42    236.00 o 
  -2   0   6     1893.61     1869.69     71.44 o 
  -1   0   6      928.11     1024.22     50.29 o 
   0   0   6      183.48      255.77     40.67 o 
   1   0   6     3820.36     3738.56    138.18 o 
   2   0   6     4362.81     4320.08    117.53 o 
   3   0   6     2282.82     2314.14     86.38 o 
   4   0   6     6346.19     6406.01    145.96 o 
   5   0   6     9054.14     9105.79    155.90 o 
   6   0   6       57.09      127.76     49.40 o 
   7   0   6      247.87      177.60     80.21 o 
   8   0   6        0.53      -47.28     83.36 o 
   9   0   6       41.51       54.53     34.88 o 
 -12   1   6     1092.03      736.80    168.87 o 
 -11   1   6     1290.83     1198.13    381.67 o 
 -10   1   6     3649.90     3323.74    248.12 o 
  -9   1   6      509.05      542.79    128.41 o 
  -8   1   6      129.97      153.02     88.47 o 
  -7   1   6      226.58      199.13    190.63 o 
  -6   1   6        9.64       -3.50     31.78 o 
  -5   1   6     4543.49     4547.82    125.66 o 
  -4   1   6     9350.09     9172.99    204.72 o 
  -3   1   6    22352.13    22398.69    337.51 o 
  -2   1   6    20595.52    20993.45    400.64 o 
  -1   1   6    10440.18    10351.52    259.11 o 
   0   1   6     3317.87     3380.40     97.48 o 
   1   1   6     1972.22     2398.97     86.43 o 
   2   1   6       86.91      114.21     50.67 o 
   3   1   6     1713.55     1683.01     86.73 o 
   4   1   6     2157.44     2246.65    122.24 o 
   5   1   6     6937.98     6924.18    129.33 o 
   6   1   6     1477.16     1502.00     58.65 o 
   7   1   6     1043.92     1126.03     99.41 o 
   8   1   6     1034.72     1181.15     59.47 o 
 -12   2   6      122.76      125.88    168.49 o 
 -11   2   6      619.62      546.05    141.83 o 
 -10   2   6     2625.70     2399.19    270.16 o 
  -9   2   6     4027.60     4373.96    246.95 o 
  -8   2   6     1494.37     1577.21    102.38 o 
  -7   2   6     2711.66     2910.79    132.93 o 
  -6   2   6     1642.91     1488.89     85.87 o 
  -5   2   6      104.86      158.01     91.27 o 
  -4   2   6     5257.98     5569.98    173.63 o 
  -3   2   6     7945.14     7834.72    148.44 o 
  -2   2   6     5850.58     6101.78    160.57 o 
  -1   2   6     4205.48     4506.00    123.30 o 
   0   2   6     2432.25     2372.34     79.58 o 
   1   2   6     5983.63     6094.87    110.63 o 
   2   2   6     1578.07     1720.12     99.80 o 
   3   2   6      608.41      667.14     68.08 o 
   4   2   6        1.11       59.13     36.97 o 
   5   2   6      847.98      870.14     49.09 o 
   6   2   6      848.46      891.84     48.69 o 
   7   2   6     1426.13     1490.33     65.16 o 
   8   2   6     2697.50     2724.83    236.67 o 
 -12   3   6      600.78      636.66    173.03 o 
 -11   3   6        3.48      -53.83    118.38 o 
 -10   3   6        1.32       -8.20    150.04 o 
  -9   3   6     1482.80     1400.35    116.55 o 
  -8   3   6       67.11       72.47     66.60 o 
  -7   3   6      493.47      487.69     67.53 o 
  -6   3   6     1855.63     1781.45    103.27 o 
  -5   3   6     1245.57     1372.51     93.56 o 
  -4   3   6      306.86      363.22     69.94 o 
  -3   3   6      295.38      300.26     42.82 o 
  -2   3   6      853.95      877.81     95.15 o 
  -1   3   6      201.16      172.21     19.12 o 
   0   3   6      324.95      352.48     50.64 o 
   1   3   6     3372.60     3411.12     74.57 o 
   2   3   6     1962.26     1970.26     82.99 o 
   3   3   6     3013.10     3117.99     98.84 o 
   4   3   6       11.67      -56.09     37.40 o 
   5   3   6      473.90      477.87     73.29 o 
   6   3   6       44.30       46.06     52.02 o 
   7   3   6       23.01       64.39     26.59 o 
 -12   4   6        3.54     -147.58    166.44 o 
 -11   4   6       56.50      250.89    179.56 o 
 -10   4   6      202.18      235.31    164.80 o 
  -9   4   6     1293.43     1152.19    150.88 o 
  -8   4   6      578.29      601.05     75.81 o 
  -7   4   6     2251.51     2538.50    131.85 o 
  -6   4   6     2223.71     2199.33    121.28 o 
  -5   4   6       16.21       20.05     59.80 o 
  -4   4   6     1091.83     1093.10     65.17 o 
  -3   4   6        0.07       26.40     20.80 o 
  -2   4   6     2096.53     2174.10     64.81 o 
  -1   4   6     6399.32     6254.91    114.41 o 
   0   4   6       93.52       70.36     30.61 o 
   1   4   6      617.31      676.85     64.48 o 
   2   4   6      424.09      395.98     46.19 o 
   3   4   6      602.88      628.31     26.02 o 
   4   4   6      500.34      556.83     39.76 o 
   5   4   6        3.08       -5.41     63.08 o 
   6   4   6       52.00       69.52     67.40 o 
   7   4   6       29.83      -26.85    239.82 o 
 -12   5   6     1027.66      881.40    241.05 o 
 -11   5   6      291.86      159.06    169.72 o 
 -10   5   6      272.72      343.85    163.98 o 
  -9   5   6      917.17      941.68     94.44 o 
  -8   5   6     2911.42     3226.00    191.59 o 
  -7   5   6     4622.65     4668.06    183.11 o 
  -6   5   6     1268.26     1248.10    104.20 o 
  -5   5   6     9827.40     9581.91    217.49 o 
  -4   5   6     2351.15     2209.97     79.89 o 
  -3   5   6      897.23      991.81     36.70 o 
  -2   5   6      366.81      418.94     45.35 o 
  -1   5   6      419.16      506.33     36.09 o 
   0   5   6      145.62      164.80     54.11 o 
   1   5   6      130.11       88.34     75.86 o 
   2   5   6     1974.13     2041.60     69.47 o 
   3   5   6     4615.46     4724.67    135.96 o 
   4   5   6     1878.60     2006.29    135.69 o 
   5   5   6     1053.37     1060.30    109.46 o 
   6   5   6      217.14      219.23     35.45 o 
 -11   6   6     1587.00     1485.60    132.82 o 
 -10   6   6      566.46      757.08    129.96 o 
  -9   6   6        9.55      -59.85     87.76 o 
  -8   6   6       46.06      -87.95     79.36 o 
  -7   6   6       20.24      -56.47     81.52 o 
  -6   6   6      727.17      801.70    110.78 o 
  -5   6   6     3878.78     3875.17     94.89 o 
  -4   6   6     6905.09     6407.83    138.13 o 
  -3   6   6     3689.88     3660.80     77.48 o 
  -2   6   6     6294.60     6298.32    255.63 o 
  -1   6   6     2556.95     2625.79     76.32 o 
   0   6   6     2730.90     2662.64     75.93 o 
   1   6   6      139.86       93.07     52.42 o 
   2   6   6     1359.84     1378.63     57.14 o 
   3   6   6     2200.17     1886.95    116.45 o 
   4   6   6     2061.87     2020.30     79.98 o 
   5   6   6     1120.43     1268.49     63.17 o 
 -11   7   6      610.58      505.87    137.74 o 
 -10   7   6       22.19        0.31     91.29 o 
  -9   7   6      445.23      501.23    117.93 o 
  -8   7   6     1235.31     1538.80    280.41 o 
  -7   7   6     1850.39     1849.24    160.50 o 
  -6   7   6      399.36      404.95     31.31 o 
  -5   7   6      141.37      177.19     30.10 o 
  -4   7   6     1059.16     1107.18     55.41 o 
  -3   7   6     3458.68     3459.88     81.98 o 
  -2   7   6     1558.70     1661.91     83.66 o 
  -1   7   6     6219.28     6129.60    139.10 o 
   0   7   6     3042.96     2992.27     95.98 o 
   1   7   6      876.14      950.54     85.74 o 
   2   7   6        9.71       12.56     23.50 o 
   3   7   6       18.77       27.85    126.59 o 
   4   7   6       75.27       62.27     55.75 o 
 -11   8   6       27.34       25.42    153.32 o 
 -10   8   6      494.14      489.48    185.30 o 
  -9   8   6       18.40      174.64    147.58 o 
  -8   8   6      948.43     1240.52    232.85 o 
  -7   8   6     1025.54      914.20    232.85 o 
  -6   8   6      735.76      679.31     48.52 o 
  -5   8   6        1.47      -23.53     39.17 o 
  -4   8   6       18.85       -9.12     53.32 o 
  -3   8   6      117.98      128.50     73.02 o 
  -2   8   6      241.47      204.29     41.70 o 
  -1   8   6       10.01        8.15     72.46 o 
   0   8   6        1.87      -78.66     65.91 o 
   1   8   6       18.81       11.69     93.49 o 
   2   8   6      127.71      179.53     31.62 o 
   3   8   6      178.93      250.96     36.44 o 
 -10   9   6      492.57      673.14    217.28 o 
  -9   9   6      704.16      478.01    209.90 o 
  -8   9   6      125.48      -97.57    168.08 o 
  -7   9   6      664.65      516.03    120.66 o 
  -6   9   6     1027.00     1113.74     94.05 o 
  -5   9   6      175.85      156.39    106.59 o 
  -4   9   6       69.43       37.95     63.33 o 
  -3   9   6      579.74      629.74     56.45 o 
  -2   9   6     1015.73      926.87     82.82 o 
  -1   9   6      226.72      270.49     70.10 o 
   0   9   6      143.97      177.74     66.14 o 
   1   9   6       23.25       10.87    101.80 o 
   2   9   6      310.93      244.26     37.10 o 
  -9  10   6      100.94      183.66    204.16 o 
  -8  10   6      603.32      544.42    225.47 o 
  -7  10   6     2198.34     2274.41    157.68 o 
  -6  10   6     4191.32     4263.17    425.12 o 
  -5  10   6     2507.57     2623.07     83.50 o 
  -4  10   6      895.61      838.97     67.59 o 
  -3  10   6       61.65       55.89     55.82 o 
  -2  10   6      198.85      257.02     60.26 o 
  -1  10   6      103.68      111.00     31.16 o 
   0  10   6      409.82        6.94    139.86 o 
   1  10   6      753.01      647.88     86.50 o 
  -7  11   6     1101.95     1127.39    139.94 o 
  -6  11   6     2886.11     3044.31    318.94 o 
  -5  11   6     1526.17     1429.09     80.97 o 
  -4  11   6      907.52     1096.15    162.70 o 
  -3  11   6      800.96      863.96     52.64 o 
  -2  11   6     2226.86     2802.97    218.92 o 
  -1  11   6      819.24      779.88     57.17 o 
   2 -15   7      189.93      227.11     36.90 o 
   3 -15   7       47.31       51.83     58.62 o 
   4 -15   7     1278.27     1311.63     67.06 o 
  -1 -14   7      505.16      501.98     45.63 o 
   0 -14   7       85.04       82.81     28.70 o 
   1 -14   7      235.37      284.51     37.72 o 
   2 -14   7       27.43      -12.03    106.18 o 
   3 -14   7     1091.48     1196.91    109.05 o 
   4 -14   7     2908.15     2895.06    147.17 o 
   5 -14   7     3922.53     4109.47    225.47 o 
   6 -14   7     1303.77     1479.34     97.98 o 
  -3 -13   7     1541.69     1671.86    143.96 o 
  -2 -13   7     2940.22     2956.41     96.96 o 
  -1 -13   7     2343.99     2431.74    130.37 o 
   0 -13   7     3382.82     3190.41    104.23 o 
   1 -13   7     1402.71     1441.40     67.23 o 
   2 -13   7      305.88      345.43     97.16 o 
   3 -13   7      175.24      204.27     59.85 o 
   4 -13   7     1595.68     1638.48     68.21 o 
   5 -13   7     1748.81     1811.36     86.91 o 
   6 -13   7      710.95      822.81     48.75 o 
   7 -13   7      816.59      926.49    195.96 o 
  -4 -12   7       45.48      -40.03     26.68 o 
  -3 -12   7      500.22      443.79     49.18 o 
  -2 -12   7      922.28      959.76     70.30 o 
  -1 -12   7      332.71      274.13     33.72 o 
   0 -12   7     2952.77     2836.69    278.77 o 
   1 -12   7      668.39      710.74     45.97 o 
   2 -12   7     1720.23     1588.91     63.85 o 
   3 -12   7      571.57      600.76     41.33 o 
   4 -12   7      127.96      148.11    113.12 o 
   5 -12   7     1082.44      932.35    153.61 o 
   6 -12   7       14.31      255.81    167.26 o 
   7 -12   7       30.40      165.62    143.48 o 
   8 -12   7     1608.13     1616.04     81.99 o 
  -5 -11   7       52.08       52.19     41.07 o 
  -4 -11   7      199.23      208.85     86.07 o 
  -3 -11   7      101.89       76.65     33.90 o 
  -2 -11   7      348.26      389.21     34.70 o 
  -1 -11   7     3115.29     2964.11    148.58 o 
   0 -11   7      313.07      302.19     78.54 o 
   1 -11   7       87.26      154.59     55.15 o 
   2 -11   7       23.86      -80.26    140.20 o 
   3 -11   7       61.69        5.67    106.18 o 
   4 -11   7      661.25      733.51    141.37 o 
   5 -11   7      724.82      814.77    147.94 o 
   6 -11   7      273.70      358.38    127.76 o 
   7 -11   7       22.87       -1.64    132.82 o 
   9 -11   7       19.31        7.91    136.31 o 
  -6 -10   7      659.12      599.26     43.72 o 
  -5 -10   7     1461.48     1642.46    153.49 o 
  -4 -10   7     1589.85     1714.28     58.63 o 
  -3 -10   7      880.91      825.79     62.00 o 
  -2 -10   7      486.76      452.06     57.59 o 
  -1 -10   7       85.05       64.88     43.23 o 
   0 -10   7     2527.86     2370.96    174.74 o 
   1 -10   7      131.60       58.25     88.31 o 
   2 -10   7     1280.88     1151.15    154.21 o 
   3 -10   7     1567.41     1629.65    167.24 o 
   4 -10   7     2097.81     2266.87    189.45 o 
   5 -10   7        4.44      -57.57    104.21 o 
   6 -10   7       97.90      111.73    115.61 o 
   7 -10   7      452.19      509.74    103.24 o 
   8 -10   7      635.20      627.40    238.18 o 
   9 -10   7      250.57      317.99     54.20 o 
  -7  -9   7      779.17      858.49     47.05 o 
  -6  -9   7     2661.75     2705.87     77.82 o 
  -5  -9   7     5610.39     5776.10    121.06 o 
  -4  -9   7     4326.04     4422.81     90.88 o 
  -3  -9   7     1818.02     1850.36     58.84 o 
  -2  -9   7      231.40      227.71     53.97 o 
  -1  -9   7        5.08       11.87     53.77 o 
   0  -9   7       15.40       80.87     49.53 o 
   1  -9   7        3.41      -17.56     59.03 o 
   2  -9   7     1534.66     1477.42    123.54 o 
   3  -9   7     3818.75     3417.23    217.76 o 
   4  -9   7     5028.64     4967.75    254.93 o 
   5  -9   7     3411.34     3323.67    178.99 o 
   6  -9   7     2396.25     2208.10    152.39 o 
   7  -9   7     1491.37     1622.42    128.16 o 
   8  -9   7     1204.37     1268.17    144.51 o 
   9  -9   7        6.91      -30.72     26.34 o 
  -8  -8   7       58.48       64.37     50.85 o 
  -7  -8   7      441.07      483.52     35.39 o 
  -6  -8   7      556.05      648.20     46.04 o 
  -5  -8   7      580.16      644.05     45.38 o 
  -4  -8   7      497.24      459.27     32.10 o 
  -3  -8   7      762.22      745.73     35.70 o 
  -2  -8   7     3689.47     3681.06    114.22 o 
  -1  -8   7     7170.68     7156.42    177.90 o 
   0  -8   7    12112.59    11703.94    300.47 o 
   1  -8   7     8684.23     8365.68    433.51 o 
   2  -8   7      348.23      377.76    102.03 o 
   3  -8   7       41.88       35.96     99.11 o 
   4  -8   7     2013.95     2095.40    145.00 o 
   5  -8   7     2378.87     2156.32    148.82 o 
   6  -8   7     1206.58     1077.38    114.54 o 
   7  -8   7     4155.71     4025.51    123.81 o 
   8  -8   7     1916.23     1783.79    136.64 o 
   9  -8   7      310.37      369.44     57.89 o 
  -9  -7   7       41.79      -21.70     65.26 o 
  -8  -7   7       15.70       33.82     30.01 o 
  -7  -7   7     2843.22     2937.40     75.98 o 
  -6  -7   7      562.03      615.60     57.97 o 
  -5  -7   7      250.29      276.86     25.80 o 
  -4  -7   7      567.19      637.28     37.58 o 
  -3  -7   7      171.82      280.58     50.69 o 
  -2  -7   7     1425.43     1380.73     71.39 o 
  -1  -7   7     4141.97     4058.43    129.34 o 
   0  -7   7     3978.55     3778.17    126.75 o 
   1  -7   7     1982.83     1994.67    131.92 o 
   2  -7   7       47.57       36.76     63.89 o 
   3  -7   7      170.28      210.43     91.27 o 
   4  -7   7       81.71       67.56     65.28 o 
   5  -7   7      209.12      273.74     72.47 o 
   6  -7   7        2.57      -42.95     58.42 o 
   7  -7   7      922.08      956.99     99.70 o 
   8  -7   7      650.33      647.01     46.13 o 
   9  -7   7      489.77      583.08     56.09 o 
  10  -7   7      709.65      778.29    145.95 o 
  -9  -6   7      495.07      539.08     70.93 o 
  -8  -6   7      179.00      151.98     22.67 o 
  -7  -6   7      719.65      741.51     68.13 o 
  -6  -6   7     1455.51     1516.15     48.28 o 
  -5  -6   7      244.08      220.79     31.74 o 
  -4  -6   7       31.35       78.02     44.15 o 
  -3  -6   7     2416.60     2370.09     77.06 o 
  -2  -6   7      158.58      139.59     41.06 o 
  -1  -6   7      328.54      361.75     52.02 o 
   0  -6   7       29.18        4.37     57.85 o 
   1  -6   7     5839.26     6342.46    228.15 o 
   2  -6   7       30.34      -16.92     56.43 o 
   3  -6   7        0.08       81.83     57.41 o 
   4  -6   7     1133.07     1012.26     86.22 o 
   5  -6   7     1469.10     1208.55     96.25 o 
   6  -6   7      120.61       86.89     56.51 o 
   7  -6   7      176.31      216.28     77.09 o 
   8  -6   7      153.91      188.29     61.46 o 
   9  -6   7      159.29      178.91     47.21 o 
  10  -6   7      136.76       77.43     57.87 o 
 -10  -5   7      441.03      279.97     96.58 o 
  -9  -5   7      566.13      741.36    118.62 o 
  -8  -5   7      700.00      739.15     54.20 o 
  -7  -5   7     1967.00     1934.54     69.08 o 
  -6  -5   7     3851.13     3791.23     97.72 o 
  -5  -5   7     7633.47     7463.93    119.85 o 
  -4  -5   7      839.59      740.54     56.59 o 
  -3  -5   7      247.91      284.36     32.96 o 
  -2  -5   7      777.01      809.52     47.36 o 
  -1  -5   7     4088.46     4206.93    124.92 o 
   0  -5   7     4404.84     4175.48    143.75 o 
   1  -5   7    10118.51     9657.51    276.61 o 
   2  -5   7     9598.14     9542.77    196.78 o 
   3  -5   7     1842.26     1855.74     90.16 o 
   4  -5   7      465.89      474.97     72.59 o 
   5  -5   7      711.39      699.13     82.47 o 
   6  -5   7      262.79      226.88     52.88 o 
   7  -5   7       90.93       71.17     71.84 o 
   8  -5   7      574.66      522.48     60.20 o 
   9  -5   7     1413.62     1311.06    115.04 o 
 -10  -4   7      141.37      141.53    104.28 o 
  -9  -4   7      242.41      271.79     87.25 o 
  -8  -4   7      379.90      372.99     62.08 o 
  -7  -4   7     2590.92     2608.75     57.98 o 
  -6  -4   7    10444.07    10399.70    152.22 o 
  -5  -4   7    11530.10    11441.02    204.81 o 
  -4  -4   7    11139.01    11019.98    198.67 o 
  -3  -4   7     4435.26     4599.61    108.24 o 
  -2  -4   7     6261.06     6466.53    110.28 o 
  -1  -4   7      164.09      138.80     48.34 o 
   0  -4   7       65.68        3.35     54.08 o 
   1  -4   7     2620.44     2498.65    103.62 o 
   2  -4   7     5520.81     5600.63    150.93 o 
   3  -4   7     2165.45     2422.02    128.64 o 
   4  -4   7     6734.43     7273.74    193.36 o 
   5  -4   7     6499.09     6251.04    186.67 o 
   6  -4   7     6398.57     6439.83    146.91 o 
   7  -4   7     1924.57     1887.70    129.30 o 
   8  -4   7      221.49      178.46     78.33 o 
   9  -4   7      400.09      385.98     61.78 o 
 -11  -3   7      760.61     1082.66    182.98 o 
 -10  -3   7     2026.76     2101.13    136.58 o 
  -9  -3   7     3789.70     3811.52    130.85 o 
  -8  -3   7      713.62      728.24     83.55 o 
  -7  -3   7       94.04       84.32     21.17 o 
  -6  -3   7     1638.85     1782.53     69.65 o 
  -5  -3   7     3115.14     3263.96     92.13 o 
  -4  -3   7     2178.99     2389.43    153.61 o 
  -3  -3   7     4260.77     4312.66    100.15 o 
  -2  -3   7     7473.33     7139.55    130.18 o 
  -1  -3   7     9154.12     8428.78    178.89 o 
   0  -3   7      828.60      728.80     60.99 o 
   1  -3   7     2984.54     2960.04    102.77 o 
   2  -3   7        9.53       -0.12     45.19 o 
   3  -3   7       12.65      -77.42     51.61 o 
   4  -3   7     2114.83     1998.25    105.00 o 
   5  -3   7     5597.82     5542.79    191.06 o 
   6  -3   7     5093.53     5090.12    131.11 o 
   7  -3   7     2992.86     2873.16     85.69 o 
   8  -3   7      649.51      604.33     75.52 o 
   9  -3   7      346.79      281.90     59.48 o 
 -11  -2   7      148.36     -100.80    121.41 o 
 -10  -2   7       62.22      -33.14     98.99 o 
  -9  -2   7     1451.92     1478.93    126.50 o 
  -8  -2   7      281.70      309.40     81.10 o 
  -7  -2   7      127.84      137.99     28.31 o 
  -6  -2   7      175.11      136.59     37.65 o 
  -5  -2   7     1194.84     1164.04     54.84 o 
  -4  -2   7     1198.11     1283.49     56.51 o 
  -3  -2   7     1379.30     1460.11     71.80 o 
  -2  -2   7     1506.18     1628.77     59.76 o 
  -1  -2   7    16041.88    16348.32    298.67 o 
   0  -2   7     2078.95     2078.54     72.27 o 
   1  -2   7     5786.74     5798.57    145.62 o 
   2  -2   7     4884.62     5099.08    141.37 o 
   3  -2   7      964.74     1159.40     91.10 o 
   4  -2   7      249.43      111.56     74.05 o 
   5  -2   7     2035.07     2191.40    125.40 o 
   6  -2   7       93.38      -30.09     64.78 o 
   7  -2   7     1080.25      966.23     51.18 o 
   8  -2   7      159.31      196.35     74.81 o 
   9  -2   7      866.41      859.63    114.49 o 
 -11  -1   7     1159.86     1168.59    254.99 o 
 -10  -1   7      331.93      590.40    187.09 o 
  -9  -1   7      347.76      345.03     86.80 o 
  -8  -1   7       21.53      -52.23     69.13 o 
  -7  -1   7        9.83        1.83     27.57 o 
  -6  -1   7      944.44     1019.99     56.07 o 
  -5  -1   7     3207.90     3132.00     87.69 o 
  -4  -1   7      432.89      323.92     61.05 o 
  -3  -1   7     1490.73     1551.43     70.82 o 
  -2  -1   7      185.15      265.25     31.20 o 
  -1  -1   7       74.27       56.53     29.42 o 
   0  -1   7     2690.26     2802.47     87.40 o 
   1  -1   7     1802.67     2038.65     88.84 o 
   2  -1   7        0.23       95.90     59.46 o 
   3  -1   7      434.55      566.93     77.05 o 
   4  -1   7      233.81      136.02     67.44 o 
   5  -1   7      745.97      833.57    103.43 o 
   6  -1   7      281.11      264.61     31.62 o 
   7  -1   7      970.56      955.62     58.34 o 
   8  -1   7       32.04      141.31     57.99 o 
   9  -1   7        3.12       30.30     74.03 o 
 -11   0   7      273.25       42.61    113.06 o 
 -10   0   7      653.79      448.43    131.97 o 
  -9   0   7      588.41      750.31    164.39 o 
  -8   0   7     3221.73     3020.24    203.30 o 
  -7   0   7     3994.30     3779.08    166.92 o 
  -6   0   7     1587.82     1610.19     89.22 o 
  -5   0   7     2157.42     1937.51     81.00 o 
  -4   0   7     2005.02     1918.69     78.69 o 
  -3   0   7      258.79      300.42     33.73 o 
  -2   0   7      752.46      936.00     53.32 o 
  -1   0   7     7060.21     7263.28    148.12 o 
   0   0   7     4662.68     4671.57    127.46 o 
   1   0   7     8510.64     8080.05    188.00 o 
   2   0   7     4748.10     4742.50    133.30 o 
   3   0   7      873.87     1018.18     82.86 o 
   4   0   7       74.80       59.26     78.16 o 
   5   0   7     2083.38     2104.63    124.68 o 
   6   0   7      396.87      498.10    101.30 o 
   7   0   7      891.77      800.40     57.21 o 
   8   0   7       51.79       11.82     41.85 o 
 -11   1   7      199.68      286.43    204.98 o 
 -10   1   7      169.09       78.42     97.98 o 
  -9   1   7      234.18      187.67    109.57 o 
  -8   1   7     1671.10     1758.92    161.44 o 
  -7   1   7     4593.13     4434.18    183.51 o 
  -6   1   7     3145.59     3247.34    108.86 o 
  -5   1   7     7706.97     7478.83    167.20 o 
  -4   1   7    10329.01    10053.46    204.96 o 
  -3   1   7     9100.18     9151.01    169.00 o 
  -2   1   7     3069.82     3079.33    112.24 o 
  -1   1   7      129.01      184.46     42.94 o 
   0   1   7     2386.85     2737.29    103.22 o 
   1   1   7     3474.60     3682.62    107.41 o 
   2   1   7     4025.98     3632.54    170.40 o 
   3   1   7     3213.97     3149.90    144.88 o 
   4   1   7     4405.94     4158.82    191.86 o 
   5   1   7     3503.01     3500.19     94.52 o 
   6   1   7     1667.21     1821.59    155.67 o 
   7   1   7      543.84      603.47     54.44 o 
   8   1   7      119.03       50.49     72.36 o 
 -12   2   7      138.17      -30.63    131.76 o 
 -11   2   7      873.41      998.01    172.09 o 
 -10   2   7     1844.92     1612.33    227.52 o 
  -9   2   7      196.39      171.25     69.83 o 
  -8   2   7      246.34      143.25    106.59 o 
  -7   2   7     1305.43     1381.04     73.33 o 
  -6   2   7       25.50      103.95     54.08 o 
  -5   2   7     2353.11     2325.10    161.18 o 
  -4   2   7     8757.79     8237.57    153.59 o 
  -3   2   7     6593.11     6380.01    137.36 o 
  -2   2   7     4458.41     4370.47    142.51 o 
  -1   2   7      500.03      458.36     74.76 o 
   0   2   7     1469.54     1587.90     68.07 o 
   1   2   7      552.44      623.74     63.14 o 
   2   2   7      176.52      181.26     73.82 o 
   3   2   7      269.71      348.71     90.84 o 
   4   2   7     3188.81     3171.53    142.25 o 
   5   2   7     2672.04     2853.99     88.61 o 
   6   2   7     2424.51     2270.73     99.65 o 
   7   2   7     1747.40     1751.39     73.54 o 
 -12   3   7       82.13      149.22    174.64 o 
 -11   3   7      153.45      -39.36    150.86 o 
 -10   3   7      268.55      295.25     88.55 o 
  -9   3   7      994.93     1626.40    419.79 o 
  -8   3   7      193.83      191.04     60.80 o 
  -7   3   7       60.07      134.03     60.05 o 
  -6   3   7     2610.70     2902.15    239.56 o 
  -5   3   7      181.76      185.24     80.60 o 
  -4   3   7      333.61      406.03     46.15 o 
  -3   3   7      644.75      639.79     59.99 o 
  -2   3   7      132.17      111.34     62.22 o 
  -1   3   7     1735.91     1689.84     90.10 o 
   0   3   7     1973.05     1893.34     56.18 o 
   1   3   7     5077.81     4928.92    167.36 o 
   2   3   7     1114.82     1205.69     61.36 o 
   3   3   7        0.71      -12.59    100.74 o 
   4   3   7      205.46      220.68     54.53 o 
   5   3   7      375.07      410.75     37.88 o 
   6   3   7       17.97       57.23     25.13 o 
   7   3   7       12.86       64.26     28.35 o 
 -11   4   7       15.98       77.07    154.14 o 
 -10   4   7     2181.66     2197.60    160.76 o 
  -9   4   7      687.36      720.86     80.62 o 
  -8   4   7     3166.98     3026.21    147.64 o 
  -7   4   7       91.86      107.23     65.03 o 
  -6   4   7      404.56      392.36    165.14 o 
  -5   4   7     2781.60     2833.38    104.11 o 
  -4   4   7      742.69      793.67     66.20 o 
  -3   4   7      811.37      726.02     75.33 o 
  -2   4   7     2354.32     2320.23     59.83 o 
  -1   4   7     1663.91     1612.97    117.35 o 
   0   4   7      242.03      305.88     36.31 o 
   1   4   7      463.23      428.13     31.58 o 
   2   4   7      644.59      721.72     40.47 o 
   3   4   7       43.08       25.57     18.32 o 
   4   4   7        7.91       64.38     56.72 o 
   5   4   7      602.58      597.71    212.36 o 
   6   4   7      781.95      917.48    253.35 o 
 -11   5   7      104.48      232.85    159.88 o 
 -10   5   7     1663.40     1743.48    114.05 o 
  -9   5   7     4415.85     4262.95    224.01 o 
  -8   5   7     3071.30     2808.85    185.71 o 
  -7   5   7     2052.26     2125.29    165.81 o 
  -6   5   7      355.09      305.13     95.32 o 
  -5   5   7      622.11      560.64     97.57 o 
  -4   5   7      117.55       89.00     72.03 o 
  -3   5   7       54.04       62.18     32.86 o 
  -2   5   7      513.98      562.28     33.72 o 
  -1   5   7     1076.49      993.01     66.24 o 
   0   5   7     1770.30     1983.61    182.56 o 
   1   5   7     1549.88     1701.14    152.26 o 
   2   5   7     2234.89     2289.48     76.34 o 
   3   5   7     2897.75     2567.70    116.47 o 
   4   5   7      103.93      133.49     28.31 o 
   5   5   7       18.31      -33.64     26.24 o 
 -11   6   7      227.75      183.09    116.02 o 
 -10   6   7      142.79      235.61    119.71 o 
  -9   6   7     1712.76     1694.38    160.47 o 
  -8   6   7     1300.16     1210.27    135.37 o 
  -7   6   7     1452.15     1703.06    155.71 o 
  -6   6   7     3049.25     3106.72    192.96 o 
  -5   6   7     6122.00     5922.14    178.36 o 
  -4   6   7     4764.35     4664.41    102.60 o 
  -3   6   7     3258.05     3316.88     79.20 o 
  -2   6   7      239.72      257.25     32.37 o 
  -1   6   7       31.83       11.83     20.55 o 
   0   6   7      377.99      311.57     78.94 o 
   1   6   7     2705.04     2822.32    251.96 o 
   2   6   7     2803.96     2628.62     86.77 o 
   3   6   7     3764.50     3592.56    266.06 o 
   4   6   7      585.83      688.35    216.05 o 
 -11   7   7      506.13      718.26    175.05 o 
 -10   7   7      127.83      201.19    112.98 o 
  -9   7   7       64.55        4.81     95.02 o 
  -8   7   7      882.88      844.73    135.41 o 
  -7   7   7       19.60      124.10     89.78 o 
  -6   7   7      476.02      556.28     67.35 o 
  -5   7   7     3266.31     3434.04    115.58 o 
  -4   7   7     6135.92     6217.64    118.78 o 
  -3   7   7     1664.88     1787.70    117.03 o 
  -2   7   7     1241.66     1311.22     57.51 o 
  -1   7   7      602.62      516.43     70.37 o 
   0   7   7      416.55      427.99     37.23 o 
   1   7   7        4.57        3.21     34.80 o 
   2   7   7      439.75      376.20     52.06 o 
   3   7   7      272.23      226.53     87.73 o 
 -10   8   7      212.55      350.92    176.28 o 
  -9   8   7      264.74      390.28    190.22 o 
  -8   8   7     1535.74     1556.18    254.99 o 
  -7   8   7       31.65      224.65    177.10 o 
  -6   8   7       52.59       61.43     79.88 o 
  -5   8   7      202.36      254.84     38.23 o 
  -4   8   7      572.81      491.75    106.44 o 
  -3   8   7      837.36      600.11    107.57 o 
  -2   8   7       16.54       37.79     85.82 o 
  -1   8   7      141.21      230.94    113.76 o 
   0   8   7      723.44      704.94    121.99 o 
   1   8   7      811.50      778.87    167.18 o 
   2   8   7      150.47      180.64    151.68 o 
  -9   9   7      288.26        1.64    186.94 o 
  -8   9   7      462.13      410.77    202.52 o 
  -7   9   7      418.81      258.92     73.14 o 
  -6   9   7      342.33      426.38    114.45 o 
  -5   9   7        1.67        3.45     20.35 o 
  -4   9   7     1921.42     2139.14     70.84 o 
  -3   9   7      868.20      987.96     64.25 o 
  -2   9   7     1427.57     1430.38    130.56 o 
  -1   9   7       84.62       94.59     60.56 o 
   0   9   7       19.28       29.40     77.91 o 
   1   9   7        9.26      -78.10     52.07 o 
  -8  10   7     1283.35     1104.41    268.11 o 
  -7  10   7     2169.22     2156.43    217.28 o 
  -6  10   7     1697.30     1624.42    167.57 o 
  -5  10   7      108.78       81.43     56.49 o 
  -4  10   7      203.04      230.42     46.75 o 
  -3  10   7      574.17      637.50    139.63 o 
  -2  10   7      234.35      195.97     46.32 o 
  -1  10   7      657.81      699.89     53.46 o 
  -6  11   7     2589.50     2647.48    300.91 o 
  -5  11   7     1164.94     1177.66     56.93 o 
  -4  11   7      733.21      764.35     48.87 o 
  -3  11   7      680.68      653.85     49.76 o 
   2 -15   8       80.32       72.15     27.88 o 
   3 -15   8       76.96       -4.84     61.90 o 
  -1 -14   8       26.74       16.29     83.65 o 
   0 -14   8      546.85      542.18    134.87 o 
   1 -14   8     1244.59     1209.36     64.77 o 
   2 -14   8     2026.27     1881.58    188.58 o 
   3 -14   8     2650.31     2726.57    221.78 o 
   4 -14   8     3027.02     3028.94    169.72 o 
   5 -14   8     1073.19     1209.59     62.85 o 
   6 -14   8       40.75        5.64     22.00 o 
  -3 -13   8     4230.29     4177.13    124.91 o 
  -2 -13   8     1740.29     1745.66    154.00 o 
  -1 -13   8      309.63      296.08    109.46 o 
   0 -13   8        1.88       17.76     23.53 o 
   1 -13   8      229.64      199.16     32.09 o 
   2 -13   8      907.35     1070.87     55.43 o 
   3 -13   8      511.87      572.83     66.35 o 
   4 -13   8     2860.28     2929.13    457.51 o 
   5 -13   8     1266.01     1745.52    512.44 o 
   6 -13   8     1027.36     1268.40    241.05 o 
   7 -13   8      642.81      537.86    195.96 o 
  -4 -12   8     1032.53     1005.74     54.72 o 
  -3 -12   8     1570.49     1538.42     63.68 o 
  -2 -12   8      464.24      443.20     65.20 o 
  -1 -12   8      163.70      267.03     40.59 o 
   0 -12   8      289.11      317.81     33.07 o 
   1 -12   8     1390.09     1258.38    145.12 o 
   2 -12   8     1053.42     1188.01    164.07 o 
   3 -12   8      245.79      167.11    122.07 o 
   4 -12   8        7.13       92.48    116.37 o 
   5 -12   8      498.05      582.81    132.95 o 
   6 -12   8      651.68      650.07    148.49 o 
   7 -12   8     2000.41     1999.99    190.46 o 
  -5 -11   8      303.63      190.58     79.13 o 
  -4 -11   8       19.83      -51.94     42.34 o 
  -3 -11   8     1177.65     1125.06     53.47 o 
  -2 -11   8      311.89      418.01     37.51 o 
  -1 -11   8      864.61      903.38     49.38 o 
   0 -11   8       14.95       27.83     93.97 o 
   1 -11   8     2899.44     2944.78    175.28 o 
   2 -11   8     2354.42     2431.72    622.31 o 
   3 -11   8      185.18      368.03    125.02 o 
   4 -11   8      678.79      591.68    135.02 o 
   5 -11   8      431.79      358.59    156.60 o 
   6 -11   8        7.39     -115.60    177.51 o 
   7 -11   8       94.71      182.13    110.28 o 
  -6 -10   8      198.96      163.99     58.94 o 
  -5 -10   8      368.41      273.60     55.10 o 
  -4 -10   8       35.16       56.52     45.42 o 
  -3 -10   8      395.89      368.56     36.77 o 
  -2 -10   8     2156.49     2112.79     68.12 o 
  -1 -10   8     3145.23     3108.07    290.66 o 
   0 -10   8      787.53      675.51    157.01 o 
   1 -10   8     1320.48     1227.41    117.67 o 
   2 -10   8      631.96      652.36    129.85 o 
   3 -10   8     1501.89     1446.27    161.76 o 
   4 -10   8      757.75      666.95    278.36 o 
   5 -10   8        1.62     -130.14    106.39 o 
   6 -10   8     1725.34     1751.57    180.40 o 
   7 -10   8       27.02      -47.55     89.86 o 
   8 -10   8      511.89      414.87    209.90 o 
   9 -10   8      852.42      855.05     63.13 o 
  -7  -9   8     2217.75     2446.48    104.55 o 
  -6  -9   8     1545.26     1500.57     58.61 o 
  -5  -9   8     3133.20     3315.23     86.90 o 
  -4  -9   8      529.84      603.95     37.96 o 
  -3  -9   8      442.67      483.06     33.28 o 
  -2  -9   8      233.30      244.26     57.35 o 
  -1  -9   8      605.97      676.86     77.61 o 
   0  -9   8     1127.04     1193.05     90.99 o 
   1  -9   8     1718.02     1739.32    117.68 o 
   2  -9   8     7890.44     7637.18    326.37 o 
   3  -9   8     5676.18     5909.23    377.98 o 
   4  -9   8     4448.28     4439.46    624.77 o 
   5  -9   8     1332.98     1573.48    168.57 o 
   6  -9   8        1.91     -138.00     95.14 o 
   7  -9   8       91.98       71.91    173.41 o 
   8  -9   8      160.71      509.86    184.07 o 
   9  -9   8      999.20     1008.38    109.99 o 
  -8  -8   8       73.76       97.16     25.61 o 
  -7  -8   8      144.45      150.24     41.02 o 
  -6  -8   8      830.17      906.41     85.25 o 
  -5  -8   8     5616.75     5361.00    150.65 o 
  -4  -8   8     6425.21     6185.65    126.75 o 
  -3  -8   8     5514.95     5644.83    140.05 o 
  -2  -8   8     7070.35     7036.46    161.28 o 
  -1  -8   8     3259.80     3164.67    140.24 o 
   0  -8   8      252.92      333.35     70.21 o 
   1  -8   8     1122.72     1241.23    173.00 o 
   2  -8   8     6512.74     6122.20    284.41 o 
   4  -8   8     7261.74     6697.90    305.42 o 
   5  -8   8     3130.81     3408.78    184.91 o 
   6  -8   8     2427.00     2250.72    154.80 o 
   7  -8   8     2124.85     2009.02    137.16 o 
   8  -8   8      852.05      774.20    112.38 o 
   9  -8   8       16.00        8.55     49.81 o 
  -9  -7   8      468.71      386.13     79.47 o 
  -8  -7   8      867.50      901.25     43.17 o 
  -7  -7   8     1308.54     1421.03     72.64 o 
  -6  -7   8      224.97      197.60     57.31 o 
  -5  -7   8     2123.80     2002.19     61.68 o 
  -4  -7   8     3212.05     3063.89    126.03 o 
  -3  -7   8      696.89      699.27     84.58 o 
  -2  -7   8     4544.65     4714.44    126.27 o 
  -1  -7   8     2505.47     2628.76    108.04 o 
   0  -7   8      856.65      855.84     72.69 o 
   1  -7   8       87.39      -33.48     72.79 o 
   2  -7   8       34.86      -48.71    123.81 o 
   3  -7   8       47.62      -19.08     95.84 o 
   4  -7   8       38.41      -51.50    108.23 o 
   5  -7   8       58.61      -57.77     72.34 o 
   6  -7   8     1892.39     1974.93    149.70 o 
   7  -7   8     2321.12     2521.24    134.15 o 
   8  -7   8     2425.19     2305.98    150.68 o 
   9  -7   8      559.21      628.89     55.26 o 
  -9  -6   8      177.52      129.09     59.77 o 
  -8  -6   8      163.51      127.86     40.91 o 
  -7  -6   8      969.58      960.69     58.76 o 
  -6  -6   8        3.39       21.07     36.61 o 
  -5  -6   8      822.10      830.21     35.66 o 
  -4  -6   8      188.09      168.10     49.30 o 
  -3  -6   8     2439.51     2332.57     70.19 o 
  -2  -6   8      724.55      675.21     50.73 o 
  -1  -6   8      216.68      242.47     61.77 o 
   0  -6   8      528.03      603.02     78.89 o 
   1  -6   8      148.26       74.95     77.84 o 
   2  -6   8      370.93      322.41     88.64 o 
   3  -6   8     3404.88     3573.10    175.85 o 
   4  -6   8     1435.24     1402.48    127.91 o 
   5  -6   8      319.56      368.23    100.79 o 
   6  -6   8      104.73       25.94     72.32 o 
   7  -6   8      563.48      591.88     78.36 o 
   8  -6   8      376.25      355.03     99.05 o 
   9  -6   8       41.75       81.49     41.85 o 
 -10  -5   8      875.40     1005.10    141.14 o 
  -9  -5   8      704.06      829.22     95.47 o 
  -8  -5   8      807.96      875.59     44.04 o 
  -7  -5   8      341.36      371.93     35.63 o 
  -6  -5   8      116.86      165.83     29.47 o 
  -5  -5   8      455.96      509.66     54.49 o 
  -4  -5   8     4011.17     4078.28    113.42 o 
  -3  -5   8     2012.35     1944.23     59.30 o 
  -2  -5   8     4024.51     3794.56     87.09 o 
  -1  -5   8     2238.07     2343.86     99.44 o 
   0  -5   8     1461.14     1609.48     98.47 o 
   1  -5   8     1343.58     1149.73    106.98 o 
   2  -5   8     2111.96     2032.92    104.31 o 
   3  -5   8        2.02      -33.52    103.91 o 
   4  -5   8      919.85     1024.99     99.60 o 
   5  -5   8       26.07       76.22     84.70 o 
   6  -5   8      174.59      249.12     75.70 o 
   7  -5   8      186.99       94.19    106.15 o 
   8  -5   8      574.89      578.96     83.40 o 
   9  -5   8     1692.34     1582.01     69.32 o 
 -10  -4   8      674.39      653.70    125.28 o 
  -9  -4   8     1053.60     1252.35     89.17 o 
  -8  -4   8     1270.80     1332.24    158.11 o 
  -7  -4   8     5583.73     5692.98     97.29 o 
  -6  -4   8     4178.86     4207.91    114.22 o 
  -5  -4   8     2406.10     2530.47     87.07 o 
  -4  -4   8      703.95      747.16     52.60 o 
  -3  -4   8       24.39      -48.25     32.17 o 
  -2  -4   8       77.68       99.98     37.24 o 
  -1  -4   8      569.30      559.23     58.43 o 
   0  -4   8     3545.95     3560.39    154.83 o 
   1  -4   8    11369.07    11723.22    270.00 o 
   2  -4   8     7156.46     7051.50    340.27 o 
   3  -4   8     7224.96     6994.31    208.97 o 
   4  -4   8     2333.81     2589.74    141.00 o 
   5  -4   8     2575.81     2818.84    150.68 o 
   6  -4   8      201.30      289.48     71.32 o 
   7  -4   8      121.05       93.50     85.04 o 
   8  -4   8     1256.91     1214.10     59.10 o 
   9  -4   8     1630.68     1673.44     68.27 o 
 -10  -3   8      122.48        4.77     70.77 o 
  -9  -3   8       83.86      141.72     82.68 o 
  -8  -3   8      469.78      441.66     68.48 o 
  -7  -3   8     3940.15     4077.24    103.41 o 
  -6  -3   8     4239.59     4328.11    109.06 o 
  -5  -3   8     3665.19     3651.68    101.54 o 
  -4  -3   8     3583.22     3476.87     96.24 o 
  -3  -3   8     2975.83     2956.86     75.52 o 
  -2  -3   8     4424.17     4242.38    100.40 o 
  -1  -3   8     4463.33     4574.64    132.09 o 
   0  -3   8      187.06      141.45     37.13 o 
   1  -3   8     1683.88     1664.35     76.38 o 
   2  -3   8     2979.40     2893.25    148.05 o 
   3  -3   8     6338.37     6239.94    197.81 o 
   4  -3   8     4307.22     4026.73    188.98 o 
   5  -3   8     4279.83     4216.88    202.80 o 
   6  -3   8     2012.68     2354.14    253.73 o 
   7  -3   8      361.89      298.75     78.27 o 
   8  -3   8        4.84      127.62     32.51 o 
   9  -3   8        5.46      214.10    158.65 o 
 -11  -2   8       84.49      -60.67    172.18 o 
 -10  -2   8       11.01       36.51    108.99 o 
  -9  -2   8      289.18      455.44     97.45 o 
  -8  -2   8      101.52      130.10     74.19 o 
  -7  -2   8      185.53      215.80     57.75 o 
  -6  -2   8       66.42       17.88     36.23 o 
  -5  -2   8       18.77       23.13     38.16 o 
  -4  -2   8      239.80       77.70     48.49 o 
  -3  -2   8     1246.92     1223.46     51.93 o 
  -2  -2   8    13013.29    13268.30    231.52 o 
  -1  -2   8     3499.98     3461.09    113.21 o 
   0  -2   8      828.51      812.10     54.11 o 
   1  -2   8       12.32        5.98     45.89 o 
   2  -2   8      733.62      899.92     80.95 o 
   3  -2   8      234.44      293.69    127.70 o 
   4  -2   8      738.22      927.46    114.88 o 
   5  -2   8     2334.60     2307.34    156.59 o 
   6  -2   8      803.00      894.65    105.58 o 
   7  -2   8      477.92      544.11     44.22 o 
   8  -2   8      746.54     1064.83    113.07 o 
 -11  -1   8      378.51      248.70    146.01 o 
 -10  -1   8       81.65      -73.93    135.63 o 
  -9  -1   8        7.04       14.04     70.16 o 
  -8  -1   8      402.19      374.17     86.09 o 
  -7  -1   8      101.39       90.77     51.98 o 
  -6  -1   8     1056.43     1108.96     58.79 o 
  -5  -1   8     1178.76     1162.56     67.12 o 
  -4  -1   8      355.30      434.27     56.22 o 
  -3  -1   8       55.89       44.23     32.17 o 
  -2  -1   8        3.18       -7.34     34.77 o 
  -1  -1   8      393.50      375.24     43.77 o 
   0  -1   8     1717.36     1946.62     87.47 o 
   1  -1   8        0.93      -75.49     50.33 o 
   2  -1   8      353.65      398.78     73.67 o 
   3  -1   8     4236.76     4364.74    195.13 o 
   4  -1   8      284.87      245.45    119.36 o 
   5  -1   8      120.02       51.85     85.82 o 
   6  -1   8      319.62      483.76    135.86 o 
   7  -1   8       40.26       -2.41     67.65 o 
   8  -1   8       25.37       45.66     37.68 o 
 -11   0   8      927.94      988.64    125.31 o 
 -10   0   8     1601.14     1718.83    159.31 o 
  -9   0   8     1707.70     1631.08    135.85 o 
  -8   0   8     2689.00     2553.64    191.99 o 
  -7   0   8     2714.53     2609.44    165.89 o 
  -6   0   8      706.11      759.86     57.20 o 
  -5   0   8      449.78      568.26     56.65 o 
  -4   0   8      281.52      302.91     58.41 o 
  -3   0   8     2796.07     2797.15    115.60 o 
  -2   0   8     4068.75     4017.76    105.78 o 
  -1   0   8     9650.20     9466.33    186.38 o 
   0   0   8     5270.55     5430.61    148.25 o 
   1   0   8     2456.20     2729.24    114.20 o 
   2   0   8      269.46      364.13     85.41 o 
   3   0   8      334.59      389.57     84.53 o 
   4   0   8       17.66     -107.97     71.98 o 
   5   0   8       95.93       -5.71     88.87 o 
   6   0   8       46.79       68.46     39.76 o 
   7   0   8     1798.24     1685.05     69.87 o 
   8   0   8      193.41      240.74     73.76 o 
 -11   1   8      132.77      167.75    103.22 o 
 -10   1   8      139.88      255.87     94.55 o 
  -9   1   8     1184.39     1305.01    154.08 o 
  -8   1   8     5812.83     5910.96    196.01 o 
  -7   1   8     5529.87     5504.52    168.11 o 
  -6   1   8     5721.17     5521.91    143.28 o 
  -5   1   8     1058.95      985.54     70.84 o 
  -4   1   8     2695.32     2616.84    105.26 o 
  -3   1   8      167.24      229.22     69.59 o 
  -2   1   8     1334.55     1524.99     94.45 o 
  -1   1   8     7253.66     7005.41    157.33 o 
   0   1   8     5497.62     5449.42    140.66 o 
   1   1   8     4068.46     3949.29    136.92 o 
   2   1   8     2750.41     2689.49    192.54 o 
   3   1   8     2458.15     2594.59    137.83 o 
   4   1   8     3368.52     3473.37    189.57 o 
   5   1   8      802.73      922.50     49.64 o 
   6   1   8       40.38        7.73     71.01 o 
   7   1   8      810.49      831.69     52.77 o 
 -11   2   8      950.17     1147.87    251.71 o 
 -10   2   8      274.03      189.40    157.42 o 
  -9   2   8       51.57       26.34     69.60 o 
  -8   2   8     3882.01     3867.97    157.81 o 
  -7   2   8     4908.85     5052.38    150.60 o 
  -6   2   8     3444.68     3601.82    120.85 o 
  -5   2   8     4256.17     4072.47    144.89 o 
  -4   2   8     3751.92     3687.24    100.30 o 
  -3   2   8     3007.49     3027.91    109.96 o 
  -2   2   8       84.58      121.24     60.13 o 
  -1   2   8       86.33      -39.82     48.91 o 
   0   2   8      232.78      302.24     71.16 o 
   1   2   8       97.78      177.83     73.65 o 
   2   2   8     1169.21     1216.44    130.37 o 
   3   2   8     6644.18     6576.19    241.30 o 
   4   2   8     3039.89     3077.57    217.01 o 
   5   2   8     3260.97     3343.29    104.15 o 
   6   2   8      230.69      323.50    140.61 o 
   7   2   8       19.91      -32.22     36.08 o 
 -11   3   8     1120.28      925.68    230.39 o 
 -10   3   8      413.63      466.40    164.39 o 
  -9   3   8       97.27      181.48     81.30 o 
  -8   3   8       58.49      682.00    387.82 o 
  -7   3   8     1687.56     1758.16    112.49 o 
  -6   3   8     1106.35     1016.19     87.05 o 
  -5   3   8       91.30      121.02     60.81 o 
  -4   3   8      775.92      748.82     65.45 o 
  -3   3   8     3054.41     2985.69    142.37 o 
  -2   3   8      799.47      767.28     79.50 o 
  -1   3   8     1379.00     1246.50     99.55 o 
   0   3   8      983.09      968.83     93.00 o 
   1   3   8      111.95      -67.76     76.32 o 
   2   3   8        8.27       47.72     87.39 o 
   3   3   8     2079.33     1968.61    185.83 o 
   4   3   8      411.78      459.97    169.31 o 
   5   3   8      612.36      611.55     50.42 o 
   6   3   8       40.69       56.55     69.28 o 
 -11   4   8       43.10      -71.40     87.81 o 
 -10   4   8      134.23       76.60     86.40 o 
  -9   4   8     1409.52     1421.92    115.81 o 
  -8   4   8      305.85      432.99    104.60 o 
  -7   4   8     1502.75     1504.43    143.49 o 
  -6   4   8     1272.33     1137.59    129.58 o 
  -5   4   8     2103.00     1955.39     85.35 o 
  -4   4   8      869.55      796.71     75.54 o 
  -3   4   8      280.75      246.30     69.87 o 
  -2   4   8      167.51      178.26     68.05 o 
  -1   4   8      539.98      607.17     88.43 o 
   0   4   8       40.17      -29.76     78.54 o 
   1   4   8      682.96      655.46    102.22 o 
   2   4   8        1.17      -11.81     83.98 o 
   3   4   8      259.58      279.59    188.58 o 
   4   4   8      259.85      282.05    198.42 o 
   5   4   8      340.67      201.70    182.02 o 
 -11   5   8     1073.35     1074.90    246.79 o 
 -10   5   8     1899.40     2141.58    161.20 o 
  -9   5   8     1889.81     1956.31    159.87 o 
  -8   5   8      272.65      243.24     97.47 o 
  -7   5   8        4.36       -5.39     83.16 o 
  -6   5   8       55.41       67.35    122.58 o 
  -5   5   8        7.43       24.62     51.95 o 
  -4   5   8      561.26      507.18     94.58 o 
  -3   5   8     1481.57     1391.24    113.14 o 
  -2   5   8     2615.65     2631.80    154.45 o 
  -1   5   8     4537.29     4568.40    186.71 o 
   0   5   8     3701.57     3651.95     95.26 o 
   1   5   8     1087.83     1014.90     52.90 o 
   2   5   8      506.62      392.40     82.41 o 
   3   5   8      235.92      176.38     45.91 o 
   4   5   8        4.16      -45.09    187.76 o 
   5   5   8      331.95      371.42    207.44 o 
 -11   6   8      192.45      245.39     98.28 o 
 -10   6   8     1646.40     1569.94    154.89 o 
  -9   6   8     1832.17     1883.69    169.45 o 
  -8   6   8     2572.26     2579.74    191.89 o 
  -7   6   8     2456.90     2373.33    180.74 o 
  -6   6   8     4555.58     4319.01    142.60 o 
  -5   6   8     3623.73     3422.50    127.91 o 
  -4   6   8     2348.24     2157.05    109.05 o 
  -3   6   8     1015.17      994.82     92.12 o 
  -2   6   8     2898.94     2827.83     90.66 o 
  -1   6   8     3701.55     3682.33     96.25 o 
   0   6   8     4483.63     4332.85    148.42 o 
   1   6   8     1322.13     1366.96     60.35 o 
   2   6   8     2809.83     2768.50     91.14 o 
   3   6   8     1173.91     1288.28     64.73 o 
   4   6   8      388.54      350.10    200.06 o 
 -10   7   8       13.60       73.47    106.24 o 
  -9   7   8      301.32      212.69    104.14 o 
  -8   7   8      251.41      229.38    108.80 o 
  -7   7   8     2132.67     2038.29    218.92 o 
  -6   7   8     4115.18     4133.42    145.79 o 
  -5   7   8     4259.42     4522.18    152.44 o 
  -4   7   8     2374.83     2454.63    121.78 o 
  -3   7   8      157.08      196.71     57.32 o 
  -2   7   8       51.08       35.60     77.50 o 
  -1   7   8        2.17      -19.29     46.27 o 
   0   7   8        2.84       34.11     23.38 o 
   1   7   8      382.30      372.53     37.24 o 
   2   7   8     1722.58     1748.47    154.55 o 
   3   7   8     2109.93     2144.55    130.37 o 
 -10   8   8      202.53      247.61    171.36 o 
  -9   8   8       16.27      129.55    177.92 o 
  -8   8   8       12.38       79.53    176.28 o 
  -7   8   8        2.85      -67.23    158.24 o 
  -6   8   8      190.83      216.99    120.27 o 
  -5   8   8      228.87      156.67     90.77 o 
  -4   8   8       20.82       18.67     20.72 o 
  -3   8   8      225.46      293.27     55.79 o 
  -2   8   8      400.49      415.48     55.71 o 
  -1   8   8     1467.43     1538.65     80.85 o 
   0   8   8     1619.12     1533.00     67.31 o 
   1   8   8       28.59       50.46     53.44 o 
  -9   9   8       19.05     -259.50    173.00 o 
  -8   9   8      292.71      374.70    198.42 o 
  -7   9   8     1370.47     1151.97     98.28 o 
  -6   9   8     1250.25     1525.80    133.66 o 
  -5   9   8     1058.44     1130.51     52.80 o 
  -4   9   8     1144.24     1104.11     53.56 o 
  -3   9   8       65.05       94.15     88.16 o 
  -2   9   8       24.76       30.01     65.59 o 
  -1   9   8       36.68      -36.10    117.11 o 
   0   9   8      259.14      311.15     38.89 o 
  -7  10   8        7.37      -78.71     89.28 o 
  -6  10   8       21.51        3.89     94.31 o 
  -5  10   8       84.24       19.81     77.14 o 
  -4  10   8      539.90      584.52     42.61 o 
  -3  10   8      563.75      582.89    115.20 o 
  -2  10   8      723.62      762.41     73.60 o 
  -1 -14   9     2962.25     2843.71    120.12 o 
   0 -14   9     3814.68     4179.47    129.58 o 
   1 -14   9     4192.14     4276.64    137.74 o 
   2 -14   9      812.55      834.40     75.02 o 
   3 -14   9      598.88      589.82    202.65 o 
   4 -14   9      139.93      160.99     33.89 o 
   5 -14   9       10.67      167.60    151.25 o 
  -3 -13   9      736.58      627.67    146.76 o 
  -2 -13   9       40.05       52.53     65.59 o 
  -1 -13   9      527.09      538.78    179.15 o 
   0 -13   9     1985.46     1884.78     75.39 o 
   1 -13   9      523.05      534.78     45.21 o 
   2 -13   9     1884.32     1929.22    199.77 o 
   3 -13   9     1486.74     1360.70    186.10 o 
   4 -13   9     2268.47     2307.96    300.50 o 
   5 -13   9     2296.99     2192.53    219.02 o 
   6 -13   9      521.11      579.38    158.76 o 
  -4 -12   9     1695.22     1896.84    137.33 o 
  -3 -12   9     1738.89     1653.24    209.80 o 
  -2 -12   9      917.77     1024.58     65.58 o 
  -1 -12   9      621.41      596.64     45.40 o 
   0 -12   9      131.72      124.47     73.09 o 
   1 -12   9      827.46      346.82    173.82 o 
   2 -12   9      338.71      116.97    275.90 o 
   3 -12   9     1555.78     1968.96    278.77 o 
   4 -12   9     3819.54     3878.04    291.89 o 
   5 -12   9     4110.00     3859.74    265.02 o 
   6 -12   9     1571.79     1329.61    183.08 o 
   7 -12   9     1717.57     1378.24    175.06 o 
  -5 -11   9      127.21       50.12     82.35 o 
  -4 -11   9       40.97       -0.06     35.19 o 
  -3 -11   9      161.32      165.35     39.53 o 
  -2 -11   9     1184.81     1205.71    117.66 o 
  -1 -11   9      716.28      731.03    125.47 o 
   0 -11   9     1706.36     1938.39    178.19 o 
   1 -11   9     2706.45     2476.63    200.02 o 
   2 -11   9      169.48      191.24    125.40 o 
   3 -11   9       98.54       59.80    120.07 o 
   4 -11   9      763.39      808.73    155.66 o 
   5 -11   9       28.55       78.99    120.30 o 
   6 -11   9      137.36       41.51    110.18 o 
   7 -11   9      112.21        0.00    114.19 o 
   8 -11   9      295.06      614.11    204.16 o 
  -6 -10   9      645.73      660.41     73.14 o 
  -5 -10   9      688.01      675.59     43.59 o 
  -4 -10   9      659.66      492.83    101.83 o 
  -3 -10   9     1462.80     1552.78     58.69 o 
  -2 -10   9     1022.98     1139.60     94.32 o 
  -1 -10   9     2407.72     2369.07    244.36 o 
   0 -10   9       20.01       28.61    107.47 o 
   1 -10   9      383.63      405.72     89.06 o 
   2 -10   9        3.00      -18.08    126.27 o 
   3 -10   9       16.95       28.56    115.60 o 
   4 -10   9      274.83      254.81    124.61 o 
   5 -10   9     1130.54     1227.42    167.51 o 
   6 -10   9     4030.01     3835.24    247.71 o 
   7 -10   9      217.80       45.32    134.05 o 
   8 -10   9       23.92       50.01    188.58 o 
  -7  -9   9      503.43      526.60     40.88 o 
  -6  -9   9      252.74      310.69     49.36 o 
  -5  -9   9       13.26      -20.91     30.41 o 
  -4  -9   9        5.52      -35.13     68.83 o 
  -3  -9   9     1340.72     1499.66    104.72 o 
  -2  -9   9     1569.05     1569.61    101.58 o 
  -1  -9   9     2695.40     2592.01    134.99 o 
   0  -9   9     2145.35     1971.81    127.33 o 
   1  -9   9     2234.81     2300.96    140.75 o 
   2  -9   9     2005.15     1907.92    265.65 o 
   3  -9   9     2191.50     2278.52    295.17 o 
   4  -9   9       45.25       53.84    147.99 o 
   5  -9   9     1063.18     1209.23    161.54 o 
   6  -9   9      762.07      802.17    144.71 o 
   7  -9   9     1104.33     1163.93    148.43 o 
   8  -9   9      264.74      385.36    204.16 o 
  -8  -8   9      675.72      642.35     40.89 o 
  -7  -8   9      939.86     1006.53     64.58 o 
  -6  -8   9      886.02      886.46     97.75 o 
  -5  -8   9     4369.31     4338.40    117.67 o 
  -4  -8   9     1456.07     1426.86    107.85 o 
  -3  -8   9       70.94        5.19     52.59 o 
  -2  -8   9      250.80      293.60     76.74 o 
  -1  -8   9      957.88      933.61     86.76 o 
   0  -8   9     4682.95     5104.12    503.14 o 
   1  -8   9     6622.62     6237.03    296.73 o 
   2  -8   9     8085.15     7966.02    340.18 o 
   3  -8   9     6588.17     5875.45    430.45 o 
   4  -8   9     1713.35     1470.09    240.23 o 
   5  -8   9      259.99      398.11    119.22 o 
   6  -8   9       91.97      187.28     97.51 o 
   7  -8   9       48.77       45.79     88.35 o 
   8  -8   9       12.83      153.46    134.83 o 
  -8  -7   9       47.63      -19.12     45.78 o 
  -7  -7   9       28.84       -6.11     39.41 o 
  -6  -7   9      379.30      514.33     38.65 o 
  -5  -7   9     6873.21     6608.57    133.06 o 
  -4  -7   9     1408.39     1406.07    104.04 o 
  -3  -7   9     1003.55     1035.43     63.75 o 
  -2  -7   9      188.55      133.31     58.93 o 
  -1  -7   9     1910.50     1971.05    101.88 o 
   0  -7   9       66.98       -7.43    103.60 o 
   1  -7   9      135.67      -31.70    167.67 o 
   2  -7   9      385.46      547.50    128.92 o 
   3  -7   9      770.68      580.49    190.22 o 
   4  -7   9      526.31      678.77    127.18 o 
   5  -7   9     3580.60     3653.80    237.65 o 
   6  -7   9     1853.93     1936.98    144.21 o 
   7  -7   9     2822.99     2782.62    267.62 o 
   8  -7   9      575.12      615.91    164.35 o 
   9  -7   9      225.04      143.81     52.78 o 
  -9  -6   9      455.24      570.19    126.45 o 
  -8  -6   9      388.64      374.10     48.23 o 
  -7  -6   9      403.89      416.25     34.24 o 
  -6  -6   9       63.65       78.41     27.27 o 
  -5  -6   9      588.42      525.71     77.71 o 
  -4  -6   9      121.20      148.94     64.43 o 
  -3  -6   9      788.18      822.17     57.28 o 
  -2  -6   9      185.83      199.97     51.55 o 
  -1  -6   9     1679.53     1813.47     96.75 o 
   0  -6   9     2573.49     2473.14    129.08 o 
   1  -6   9      702.45      812.05    106.64 o 
   2  -6   9        2.09     -154.23    102.82 o 
   3  -6   9      402.09      395.78    114.36 o 
   4  -6   9      376.37      250.84    135.65 o 
   5  -6   9      549.75      710.88    115.42 o 
   6  -6   9      816.73      881.57    138.23 o 
   7  -6   9      304.08      322.05     79.75 o 
   8  -6   9        7.49       37.86     89.56 o 
 -10  -5   9      304.53      373.96     88.29 o 
  -9  -5   9      375.73      376.59     83.74 o 
  -8  -5   9        5.31      -50.42     54.44 o 
  -7  -5   9      173.51      127.49     44.31 o 
  -6  -5   9       55.36       30.94     51.92 o 
  -5  -5   9      940.34      969.67     75.16 o 
  -4  -5   9     1911.43     1955.27     98.61 o 
  -3  -5   9     8315.04     8348.46    155.41 o 
  -2  -5   9     1230.39     1228.55     75.70 o 
  -1  -5   9      616.19      655.42     68.05 o 
   0  -5   9       26.16       29.83     66.16 o 
   1  -5   9        8.69       89.91     79.58 o 
   2  -5   9       61.25       98.25     70.97 o 
   3  -5   9       84.47      128.72     81.73 o 
   4  -5   9     1417.96     1363.46    137.61 o 
   5  -5   9      649.46      614.49    115.31 o 
   6  -5   9      642.43      577.88    118.76 o 
   7  -5   9      726.65      725.28     89.63 o 
   8  -5   9      723.56      776.03     67.68 o 
 -10  -4   9     1327.55     1458.18    222.14 o 
  -9  -4   9     1500.81     1707.69    147.99 o 
  -8  -4   9     2134.63     2146.49    180.03 o 
  -7  -4   9     2783.91     2781.23     69.56 o 
  -6  -4   9     1740.79     1787.77     86.95 o 
  -5  -4   9       47.04       74.30     52.10 o 
  -4  -4   9     1444.52     1445.04     85.88 o 
  -3  -4   9     3630.95     3652.80     94.02 o 
  -2  -4   9     5783.84     5570.47    128.02 o 
  -1  -4   9     2974.33     3041.40    181.55 o 
   0  -4   9     8989.92     8989.86    215.43 o 
   1  -4   9     6691.58     6630.51    171.78 o 
   2  -4   9     6153.01     5906.06    185.11 o 
   3  -4   9      636.66      740.71    101.96 o 
   4  -4   9       53.69      -52.00    112.78 o 
   5  -4   9      266.83      242.18     99.99 o 
   6  -4   9     1052.52     1294.97    167.24 o 
   7  -4   9     1259.68     1165.51    148.68 o 
   8  -4   9     1492.59     1610.37     88.39 o 
 -10  -3   9      741.56      832.21    210.72 o 
  -9  -3   9     1581.82     1622.96    114.70 o 
  -8  -3   9     2541.16     2591.74    141.08 o 
  -7  -3   9     7354.65     7433.46    166.99 o 
  -6  -3   9     3283.22     3457.39    119.77 o 
  -5  -3   9     3615.11     3734.31    122.41 o 
  -4  -3   9      982.06      952.00     97.25 o 
  -3  -3   9       30.16       37.07     34.89 o 
  -2  -3   9      842.95      904.04     62.35 o 
  -1  -3   9     1988.89     1915.90    121.61 o 
   0  -3   9     5901.47     5618.83    150.22 o 
   1  -3   9    10990.19    10874.90    239.45 o 
   2  -3   9     7301.59     7335.76    212.42 o 
   3  -3   9     3309.21     3317.88    170.45 o 
   4  -3   9     1226.86     1311.14    129.74 o 
   5  -3   9      967.31      925.59    119.71 o 
   6  -3   9      314.70      435.52    103.41 o 
   7  -3   9       73.28       48.51     91.87 o 
   8  -3   9      246.78      213.30     67.06 o 
 -11  -2   9       46.92     -187.76    165.62 o 
 -10  -2   9       38.10      -22.14    157.42 o 
  -9  -2   9      495.33      558.02    120.44 o 
  -8  -2   9      740.97      842.97     92.29 o 
  -7  -2   9      305.98      343.66     45.48 o 
  -6  -2   9      932.62     1035.18     67.30 o 
  -5  -2   9     1864.51     1830.38     86.46 o 
  -4  -2   9     3739.72     3572.42    125.02 o 
  -3  -2   9     2655.35     2637.68     81.69 o 
  -2  -2   9     3824.01     4328.53    195.41 o 
  -1  -2   9       23.90      171.85     55.66 o 
   0  -2   9     1609.74     1777.20     84.76 o 
   1  -2   9     3206.48     3211.16    135.30 o 
   2  -2   9      542.60      595.38     79.07 o 
   3  -2   9      633.56      599.56    119.48 o 
   4  -2   9      598.42      541.21    148.21 o 
   5  -2   9     2072.10     2191.25    159.99 o 
   6  -2   9     1763.33     1652.43    196.85 o 
   7  -2   9       10.32       82.24     63.06 o 
   8  -2   9       84.72       24.17     28.70 o 
 -11  -1   9      120.33      109.05    186.94 o 
 -10  -1   9      313.43      307.15    149.22 o 
  -9  -1   9     1862.85     1659.75    172.39 o 
  -8  -1   9      123.75      134.18     64.69 o 
  -7  -1   9       85.37       41.12     39.96 o 
  -6  -1   9      508.28      479.89     57.36 o 
  -5  -1   9        6.18       82.11     72.33 o 
  -4  -1   9        7.16      -23.94     46.36 o 
  -3  -1   9      851.50      931.17     54.89 o 
  -2  -1   9     1001.66     1052.84     57.70 o 
  -1  -1   9      434.45      476.14     50.73 o 
   0  -1   9        1.47       40.74     48.67 o 
   1  -1   9       98.87       56.38     66.15 o 
   2  -1   9     3007.76     3321.51    201.87 o 
   3  -1   9     2106.77     1915.77    171.83 o 
   4  -1   9       69.56       31.66    122.58 o 
   5  -1   9      877.85      661.52    177.10 o 
   6  -1   9       60.72      -29.50    122.17 o 
   7  -1   9      383.98      378.22    114.38 o 
 -11   0   9      524.62      386.99    127.48 o 
 -10   0   9       85.56       46.52     91.26 o 
  -9   0   9      133.25      178.13     64.58 o 
  -8   0   9        0.69      -14.69     61.25 o 
  -7   0   9      219.59      207.06     45.52 o 
  -6   0   9     1894.78     1783.36     86.05 o 
  -5   0   9     4508.65     4801.36    332.30 o 
  -4   0   9     6778.58     6649.00    173.34 o 
  -3   0   9     5128.90     5221.76    121.38 o 
  -2   0   9     4730.25     4580.52    121.43 o 
  -1   0   9     1513.05     1419.06     76.18 o 
   0   0   9      960.09     1142.37     79.76 o 
   1   0   9      479.84      446.36    148.88 o 
   2   0   9      190.85      258.21    108.75 o 
   3   0   9      678.25      765.19    136.69 o 
   4   0   9      239.82      271.09    125.14 o 
   5   0   9       31.82      141.05    109.27 o 
   6   0   9      231.02      300.72    140.61 o 
   7   0   9     2355.39     2230.11     87.01 o 
 -11   1   9     1355.38     1595.97    209.90 o 
 -10   1   9     1150.48     1277.08    258.27 o 
  -9   1   9     2263.20     2210.55    211.05 o 
  -8   1   9     5606.42     5351.08    205.90 o 
  -7   1   9     2948.40     2962.79    109.17 o 
  -6   1   9       34.06        6.27     44.84 o 
  -5   1   9      569.04      645.36     68.26 o 
  -4   1   9      962.97     1103.70     54.94 o 
  -3   1   9     1744.02     1779.45     89.16 o 
  -2   1   9     3500.37     3493.51    113.34 o 
  -1   1   9     3979.72     3726.07    165.58 o 
   0   1   9     6595.78     6797.87    230.70 o 
   1   1   9     2373.50     2383.31    147.80 o 
   2   1   9     1324.46     1234.45    151.39 o 
   3   1   9     1562.71     1512.33    144.07 o 
   4   1   9       19.75     -118.87    152.91 o 
   5   1   9       21.75        8.83     38.54 o 
   6   1   9     1320.03     1304.19    245.15 o 
 -11   2   9       84.85      128.79    106.70 o 
 -10   2   9      417.44      604.99    125.45 o 
  -9   2   9     2561.94     2680.24    149.19 o 
  -8   2   9     5116.26     5178.76    144.40 o 
  -7   2   9     2884.47     2917.19    116.41 o 
  -6   2   9     1622.75     1716.86     93.90 o 
  -5   2   9        9.31      -45.87     52.39 o 
  -4   2   9     2624.99     2419.81    113.17 o 
  -3   2   9      479.03      450.28    256.63 o 
  -2   2   9       26.33       41.79     66.81 o 
  -1   2   9     2845.73     2626.20    131.12 o 
   0   2   9     4918.79     5042.81    208.00 o 
   1   2   9     5064.18     5006.85    204.20 o 
   2   2   9     5740.16     5346.64    219.10 o 
   3   2   9     3846.11     3961.62    202.58 o 
   4   2   9     1989.90     2128.48    290.25 o 
   5   2   9      120.94      136.38     67.64 o 
   6   2   9       28.82      265.65    164.80 o 
 -11   3   9       55.42       80.52     82.77 o 
 -10   3   9        5.10       63.78     88.30 o 
  -9   3   9      382.81      295.46     55.81 o 
  -8   3   9       12.03       80.13     74.92 o 
  -7   3   9      316.77      412.10     85.97 o 
  -6   3   9     1123.88     1306.93    115.77 o 
  -5   3   9        9.24       51.12     67.66 o 
  -4   3   9    10332.92     9972.69    252.02 o 
  -3   3   9     4410.11     4564.79    206.14 o 
  -2   3   9      898.69     1027.42     93.83 o 
  -1   3   9      401.61      497.84     96.71 o 
   0   3   9      122.29      143.16     85.29 o 
   1   3   9     1078.18     1039.60    120.29 o 
   2   3   9      858.10      698.76    114.40 o 
   3   3   9     1018.27     1229.86    250.07 o 
   4   3   9     1022.74     1025.43     53.42 o 
   5   3   9      313.75       45.09    190.22 o 
 -11   4   9       89.68       16.25     96.32 o 
 -10   4   9      332.65      455.87    188.58 o 
  -9   4   9      197.11      197.74     74.17 o 
  -8   4   9     1763.99     1746.79    221.37 o 
  -7   4   9     1314.98     1339.71    147.07 o 
  -6   4   9      973.35      928.74    109.67 o 
  -5   4   9      635.36      684.14     68.18 o 
  -4   4   9      103.63      129.02     58.02 o 
  -3   4   9     1678.68     1766.52    114.00 o 
  -2   4   9       52.18        3.29     98.80 o 
  -1   4   9       48.48      -29.09     90.35 o 
   0   4   9       93.70      147.41     93.72 o 
   1   4   9     1646.35     1710.45    141.57 o 
   2   4   9      487.75      626.33    114.59 o 
   3   4   9       16.46      413.23    194.32 o 
   4   4   9       78.62      159.06    175.46 o 
   5   4   9       62.21      104.13    182.84 o 
 -11   5   9      147.61      116.43    177.10 o 
 -10   5   9      556.34      534.55     85.21 o 
  -9   5   9      186.51       67.26     90.75 o 
  -8   5   9        2.79      220.85     97.15 o 
  -7   5   9       69.46       30.38     77.59 o 
  -6   5   9      842.11      915.53    113.05 o 
  -5   5   9     1232.22     1355.44     88.54 o 
  -4   5   9     1375.16     1352.93     91.97 o 
  -3   5   9     5624.95     5315.16    263.33 o 
  -2   5   9     3718.10     3790.14    280.41 o 
  -1   5   9     1192.64     1208.19    123.27 o 
   0   5   9       42.84       18.20     88.77 o 
   1   5   9      504.82      419.11    107.98 o 
   2   5   9      573.97      513.66    141.64 o 
   3   5   9      185.78      238.59    203.34 o 
   4   5   9      246.33      224.65    218.92 o 
 -10   6   9     2386.89     2631.37    199.64 o 
  -9   6   9     3124.69     2798.06    206.03 o 
  -8   6   9     1771.50     1547.56    161.56 o 
  -7   6   9      112.75      209.54    132.66 o 
  -6   6   9      141.38       56.00     48.76 o 
  -5   6   9      903.16      913.94     84.02 o 
  -4   6   9     3011.87     3152.84    146.94 o 
  -3   6   9     4961.00     4972.24    267.93 o 
  -2   6   9     4577.57     4230.24    247.47 o 
  -1   6   9     1764.16     1524.96    158.68 o 
   0   6   9      379.86      446.58    176.70 o 
   1   6   9      219.77      220.55    130.27 o 
   2   6   9      312.52      653.21    158.82 o 
   3   6   9      166.49      407.49    198.42 o 
 -10   7   9     2647.82     2624.65    214.59 o 
  -9   7   9     2727.71     2626.88    208.07 o 
  -8   7   9     2368.15     2255.69    189.30 o 
  -7   7   9      565.37      782.77    140.83 o 
  -6   7   9     1170.72     1042.68     87.00 o 
  -5   7   9      418.97      271.48     74.10 o 
  -4   7   9        4.95      117.98    136.46 o 
  -3   7   9       11.60     -115.65     80.25 o 
  -2   7   9      858.65      900.97     49.71 o 
  -1   7   9      642.71      641.81     44.99 o 
   0   7   9      445.23      529.48     43.35 o 
   1   7   9     2119.47     2290.03     85.18 o 
   2   7   9     2604.05     2510.56    355.02 o 
  -9   8   9      576.32     1006.85    229.57 o 
  -8   8   9        4.55       78.71    193.50 o 
  -7   8   9        5.05       55.49    117.79 o 
  -6   8   9      555.42      753.66    113.29 o 
  -5   8   9      358.00      445.61    130.62 o 
  -4   8   9      858.98      881.48    198.01 o 
  -3   8   9      192.15      234.97     78.38 o 
  -2   8   9        6.90      -16.41     33.14 o 
  -1   8   9      203.77      210.80     37.70 o 
   0   8   9      146.49      107.26     83.91 o 
  -8   9   9      944.38     1203.62    264.01 o 
  -7   9   9      179.40      198.17     71.89 o 
  -6   9   9        0.83       26.33     88.94 o 
  -5   9   9       15.47     -118.61    114.99 o 
  -4   9   9       46.56      137.98    224.24 o 
  -3   9   9        5.13      -22.90     59.03 o 
  -2   9   9       58.72       77.84    102.22 o 
  -1 -14  10     1241.75     1433.76    186.12 o 
   0 -14  10     2180.07     2640.80    293.12 o 
   1 -14  10       13.95      -29.37     22.70 o 
   2 -14  10       98.12      122.94    104.13 o 
   3 -14  10      197.05      418.43    154.53 o 
   4 -14  10      250.38      457.87    152.07 o 
  -3 -13  10      206.73      133.80     70.10 o 
  -2 -13  10      847.42      784.29     54.23 o 
  -1 -13  10     2520.60     2394.14    120.94 o 
   0 -13  10     2137.82     2268.46     90.88 o 
   1 -13  10     1198.26     1536.51    242.69 o 
   2 -13  10      893.75      776.45    232.85 o 
   3 -13  10     1796.68     1763.06    204.07 o 
   4 -13  10      653.92     1125.95    357.07 o 
   5 -13  10      597.15      525.46    240.23 o 
   6 -13  10      294.35      630.65    166.92 o 
  -4 -12  10      483.84      493.54     77.48 o 
  -3 -12  10      343.28      384.77    109.63 o 
  -2 -12  10       28.18       53.63     91.01 o 
  -1 -12  10      897.59      881.84     53.06 o 
   0 -12  10       42.99       77.23    111.95 o 
   1 -12  10      987.04     1301.19    255.81 o 
   2 -12  10     1404.69     1291.25    199.24 o 
   3 -12  10     3253.05     3185.18    248.13 o 
   4 -12  10     2946.08     2836.30    236.39 o 
   5 -12  10      809.04      877.87    320.99 o 
   6 -12  10        2.27     -112.35    144.30 o 
   7 -12  10      259.94      161.61    224.24 o 
  -5 -11  10       10.25      -17.82     63.44 o 
  -4 -11  10      389.91      420.00     39.47 o 
  -3 -11  10      520.57      502.77    129.71 o 
  -2 -11  10      135.20      134.46    134.46 o 
  -1 -11  10      644.87     1075.04    146.52 o 
   0 -11  10       16.52       56.85    108.68 o 
   1 -11  10      506.08      422.49    130.44 o 
   2 -11  10       94.63       88.42    151.68 o 
   3 -11  10      719.39      571.11    262.37 o 
   4 -11  10     1084.96     1296.76    183.99 o 
   5 -11  10       10.12     -120.31    118.55 o 
   6 -11  10      111.27      179.78    130.52 o 
   7 -11  10      574.80      685.32    167.26 o 
  -6 -10  10     1564.36     1654.99     92.55 o 
  -5 -10  10      596.72      556.96     99.58 o 
  -4 -10  10      160.75      118.40     37.57 o 
  -3 -10  10      484.61      491.50     87.06 o 
  -2 -10  10      313.13      211.47     71.81 o 
  -1 -10  10       51.30       -8.58     87.45 o 
   0 -10  10       59.45       89.70    101.19 o 
   1 -10  10     1068.50     1130.09    133.48 o 
   2 -10  10      999.18      920.76    227.11 o 
   3 -10  10     1315.93     1330.39    176.85 o 
   4 -10  10      699.40      675.14    200.47 o 
   5 -10  10     1683.50     1738.21    194.35 o 
   6 -10  10      276.54      381.69    134.24 o 
   7 -10  10        3.94      -50.98    111.35 o 
  -7  -9  10      292.58      326.01     47.73 o 
  -6  -9  10      118.92       94.27     29.23 o 
  -5  -9  10      428.41      480.00     36.75 o 
  -4  -9  10      417.29      418.21    109.31 o 
  -3  -9  10     3580.01     3591.50    125.24 o 
  -2  -9  10     3249.19     3060.82    137.61 o 
  -1  -9  10     5348.79     5125.02    199.65 o 
   0  -9  10     2252.14     2494.64    147.32 o 
   1  -9  10      777.40      941.22    158.65 o 
   2  -9  10      130.55      117.25    186.12 o 
   3  -9  10        1.33     -158.24    136.92 o 
   4  -9  10     1024.69     1360.23    240.23 o 
   5  -9  10     1023.99     1019.65    204.98 o 
   6  -9  10     1340.73     1298.16    335.75 o 
   7  -9  10      316.57      282.56    147.17 o 
   8  -9  10      269.26      523.10    231.21 o 
  -8  -8  10      981.81     1069.45    114.71 o 
  -7  -8  10      280.04      429.42     82.84 o 
  -6  -8  10     1949.98     2138.39     71.70 o 
  -5  -8  10     1598.17     1643.60     62.72 o 
  -4  -8  10      170.71      217.93     78.05 o 
  -3  -8  10     2245.64     2242.48     92.71 o 
  -2  -8  10     5802.26     5533.51    182.43 o 
  -1  -8  10     5779.27     5396.73    183.38 o 
   0  -8  10     6478.83     5939.51    221.62 o 
   1  -8  10     2611.42     2446.15    197.61 o 
   2  -8  10     1996.20     1967.78    289.43 o 
   3  -8  10      458.74      100.85    156.60 o 
   4  -8  10      116.93     -123.81    167.26 o 
   5  -8  10       22.76      -24.41    109.85 o 
   6  -8  10     1054.96     1003.28    132.40 o 
   7  -8  10      467.34      428.15    110.10 o 
   8  -8  10      951.28     1048.62    184.92 o 
  -8  -7  10      681.75      756.56     91.64 o 
  -7  -7  10     2435.59     2426.36    200.36 o 
  -6  -7  10     1584.68     1640.47     58.84 o 
  -5  -7  10     4678.41     4812.74    180.29 o 
  -4  -7  10     1714.12     1847.78    127.77 o 
  -3  -7  10      373.74      412.55     53.53 o 
  -2  -7  10      307.99      378.68     58.91 o 
  -1  -7  10        6.58      -45.74     65.79 o 
   0  -7  10      379.31      301.81    314.43 o 
   1  -7  10     2199.66     2054.40    177.91 o 
   2  -7  10     3252.89     2798.34    322.22 o 
   3  -7  10     5889.88     6368.22    470.63 o 
   4  -7  10     3210.30     3062.75    215.95 o 
   5  -7  10     2369.96     2464.41    212.45 o 
   6  -7  10      555.22      587.22    109.38 o 
   7  -7  10       57.41       81.26     89.96 o 
   8  -7  10      238.18      655.08    165.07 o 
  -9  -6  10       23.14       28.87    178.74 o 
  -8  -6  10      862.72      679.67     88.97 o 
  -7  -6  10       61.32      112.84     49.08 o 
  -6  -6  10        0.34      -37.99     63.89 o 
  -5  -6  10       90.00      136.73     66.65 o 
  -4  -6  10       79.00       34.33     64.48 o 
  -3  -6  10     1472.56     1386.22     71.21 o 
  -2  -6  10        8.61       -2.42     48.98 o 
  -1  -6  10     5201.26     5170.14    148.42 o 
   0  -6  10     1455.49     1401.70    194.14 o 
   1  -6  10      151.90      133.33    113.43 o 
   2  -6  10     1473.40     1560.71    173.00 o 
   3  -6  10      423.61      462.38    111.07 o 
   4  -6  10      111.55      -52.39    105.38 o 
   5  -6  10       93.71       68.23    118.48 o 
   6  -6  10       13.16       35.32     92.36 o 
   7  -6  10       96.11      296.96    128.36 o 
   8  -6  10        7.23       13.08    149.22 o 
  -9  -5  10      161.13      180.48    103.80 o 
  -8  -5  10      369.48      371.08     77.54 o 
  -7  -5  10     1646.19     1634.97     71.87 o 
  -6  -5  10     1744.63     1764.11     95.53 o 
  -5  -5  10     1917.28     2043.06    102.59 o 
  -4  -5  10      815.08      905.10     93.88 o 
  -3  -5  10     1881.05     1920.34     80.57 o 
  -2  -5  10      423.55      529.80     81.79 o 
  -1  -5  10       22.32        7.69     56.60 o 
   0  -5  10       94.61      122.44     65.33 o 
   1  -5  10       40.58       49.74    135.69 o 
   2  -5  10        3.34        9.35     73.40 o 
   3  -5  10      677.00      860.71    129.22 o 
   4  -5  10     3017.12     2956.61    215.78 o 
   5  -5  10     1432.04     1879.69    247.20 o 
   6  -5  10        1.85      -48.72    112.70 o 
   7  -5  10       34.57       32.06     86.98 o 
   8  -5  10      143.69       60.76     93.75 o 
 -10  -4  10     1847.68     1876.21    119.62 o 
  -9  -4  10      320.89      377.86    117.25 o 
  -8  -4  10        9.48      -17.39     73.43 o 
  -7  -4  10      151.14       80.93     58.26 o 
  -6  -4  10      438.07      439.22     63.67 o 
  -5  -4  10     2095.65     2252.69    105.05 o 
  -4  -4  10     3187.68     3354.05    129.91 o 
  -3  -4  10     5803.13     5915.66    139.25 o 
  -2  -4  10     2383.76     2348.24     94.10 o 
  -1  -4  10     5355.03     5116.33    160.08 o 
   0  -4  10     3776.67     3772.17    156.65 o 
   1  -4  10     1558.97     1599.13    113.82 o 
   2  -4  10      220.13      120.32     94.07 o 
   3  -4  10     3253.55     3609.42    239.82 o 
   4  -4  10     3144.60     3195.87    229.39 o 
   5  -4  10     2876.45     3144.20    233.67 o 
   6  -4  10      690.74      747.43    157.63 o 
   7  -4  10     1380.26     1477.89    122.33 o 
   8  -4  10      504.12      618.15    102.80 o 
 -10  -3  10     2605.08     2802.43    180.03 o 
  -9  -3  10      812.01     1023.42    105.38 o 
  -8  -3  10      768.17      833.90    101.62 o 
  -7  -3  10     1480.42     1579.70     98.31 o 
  -6  -3  10     1517.58     1520.78     85.85 o 
  -5  -3  10       73.07       98.96     56.85 o 
  -4  -3  10      580.58      731.76     71.73 o 
  -3  -3  10     2630.94     2614.85     93.21 o 
  -2  -3  10     7631.69     7576.11    187.01 o 
  -1  -3  10     5439.75     4888.79    155.28 o 
   0  -3  10    12363.81    12462.30    258.13 o 
   1  -3  10     8101.53     8065.38    252.88 o 
   2  -3  10     1541.18     1618.48    150.98 o 
   3  -3  10      136.27      103.63     92.60 o 
   4  -3  10        2.72      -12.18    117.25 o 
   5  -3  10        3.11       94.10    115.23 o 
   6  -3  10      314.26      180.20    136.71 o 
   7  -3  10      779.08      821.50    162.79 o 
 -10  -2  10       25.34      -91.14    104.01 o 
  -9  -2  10      117.76       77.28     69.67 o 
  -8  -2  10      183.29      193.77     73.25 o 
  -7  -2  10     4159.82     4163.59    133.68 o 
  -6  -2  10     6431.99     6666.73    168.70 o 
  -5  -2  10     1778.06     1743.58     94.41 o 
  -4  -2  10      616.21      811.25    100.46 o 
  -3  -2  10      286.25      288.38     49.50 o 
  -2  -2  10      307.83      330.07     61.02 o 
  -1  -2  10       30.44      -34.68     38.48 o 
   0  -2  10     2618.58     2885.98    112.99 o 
   1  -2  10     2392.87     2403.07    137.67 o 
   2  -2  10      793.47     1000.19    129.34 o 
   3  -2  10     1250.64     1131.43    200.88 o 
   4  -2  10     1638.97     1693.06    178.84 o 
   5  -2  10     1259.05     1558.15    320.17 o 
   6  -2  10      516.66      515.17    150.41 o 
   7  -2  10      230.33      249.57     91.91 o 
 -11  -1  10      189.75      268.15    133.16 o 
 -10  -1  10      955.66     1185.69    162.60 o 
  -9  -1  10      168.24      161.58     74.96 o 
  -8  -1  10      152.18       86.20     69.54 o 
  -7  -1  10      356.20      475.77     55.96 o 
  -6  -1  10       16.93       51.54     61.48 o 
  -5  -1  10      316.22      251.85     62.05 o 
  -4  -1  10      183.17      220.77     80.04 o 
  -3  -1  10       53.16       58.21     43.97 o 
  -2  -1  10     1587.84     1575.92     90.43 o 
  -1  -1  10     1270.04     1324.91    114.95 o 
   0  -1  10     1534.40     1671.94    102.86 o 
   1  -1  10       98.95      173.55     94.44 o 
   2  -1  10       47.74      -28.06    101.72 o 
   3  -1  10      706.04      652.21    132.19 o 
   4  -1  10      942.79     1142.92    156.49 o 
   5  -1  10     3502.47     3329.71    248.59 o 
   6  -1  10       81.28      -35.97    114.94 o 
   7  -1  10        0.03      -22.94     31.56 o 
 -11   0  10        4.33      153.47    117.77 o 
 -10   0  10      180.20      185.79    117.85 o 
  -9   0  10      251.42      287.42     76.58 o 
  -8   0  10      465.70      447.48     83.10 o 
  -7   0  10     1602.06     1539.41     83.46 o 
  -6   0  10     4196.99     4168.35    137.29 o 
  -5   0  10     5677.30     5581.99    164.20 o 
  -4   0  10     1375.33     1440.20     66.26 o 
  -3   0  10      153.86      142.10     57.16 o 
  -2   0  10      836.58      987.39     67.00 o 
  -1   0  10     1746.36     1801.72     94.35 o 
   0   0  10      126.31      210.30     78.44 o 
   1   0  10      982.63      995.31    132.18 o 
   2   0  10      545.15      713.48    134.05 o 
   3   0  10      204.37      377.29    128.32 o 
   4   0  10     1209.01     1247.24    201.29 o 
   5   0  10       85.41      -26.56    119.89 o 
   6   0  10      209.07      278.02     39.98 o 
 -11   1  10     1139.06     1050.28    305.83 o 
 -10   1  10      883.62      827.88     98.08 o 
  -9   1  10      531.97      498.96     92.70 o 
  -8   1  10      243.84      176.11     48.10 o 
  -7   1  10       67.95      175.38     56.57 o 
  -6   1  10     3014.02     3049.08    122.32 o 
  -5   1  10     4747.00     4954.94    176.09 o 
  -4   1  10     4008.10     4057.28    116.70 o 
  -3   1  10     1997.03     1839.45     96.11 o 
  -2   1  10     5654.37     5501.79    157.11 o 
  -1   1  10     4830.03     4892.02    171.63 o 
   0   1  10     3204.38     3365.61    191.93 o 
   1   1  10      288.08      453.78    116.53 o 
   2   1  10      119.20      144.00    110.88 o 
   3   1  10     1515.26     1281.70    173.58 o 
   4   1  10     1079.84     1025.95    389.46 o 
   5   1  10     2110.78     2135.97    159.47 o 
   6   1  10     1552.81     1481.72    132.01 o 
 -11   2  10     1778.82     1834.60    132.69 o 
 -10   2  10     1088.02     1025.91    111.75 o 
  -9   2  10     3189.40     3547.88    180.83 o 
  -8   2  10     1352.38     1365.43    113.42 o 
  -7   2  10     1597.29     1375.31    102.33 o 
  -6   2  10       28.71       26.43     63.34 o 
  -5   2  10      547.74      661.84     85.80 o 
  -4   2  10      687.05      829.46     66.37 o 
  -3   2  10     1686.56     1762.73    108.14 o 
  -2   2  10     6789.80     6860.26    184.43 o 
  -1   2  10     9387.75     9281.04    286.03 o 
   0   2  10     4558.71     4674.13    202.64 o 
   1   2  10     1312.10     1304.11    155.05 o 
   2   2  10      172.81      335.20    129.75 o 
   3   2  10       42.66        4.44     99.92 o 
   4   2  10        7.71       50.01    173.00 o 
   5   2  10      810.64      882.01    103.31 o 
 -11   3  10        7.72      -51.97     79.93 o 
 -10   3  10      744.43      585.16    108.09 o 
  -9   3  10      249.27      233.07     64.82 o 
  -8   3  10     1148.96     1117.42     97.05 o 
  -7   3  10     1198.16     1263.03    106.14 o 
  -6   3  10     2563.84     2687.17    162.91 o 
  -5   3  10       38.82      -15.48     41.98 o 
  -4   3  10     1166.37      993.71     78.56 o 
  -3   3  10       56.36       66.12     64.61 o 
  -2   3  10     1788.28     1690.45    131.71 o 
  -1   3  10     3143.46     3023.94    172.05 o 
   0   3  10     1095.06     1023.53    141.60 o 
   1   3  10      349.35      341.94    119.24 o 
   2   3  10      360.70      431.01    112.30 o 
   3   3  10      683.55      627.23    214.82 o 
   4   3  10      749.78     1071.62    253.35 o 
 -10   4  10      736.11      640.73     77.10 o 
  -9   4  10        5.32       23.52     66.62 o 
  -8   4  10        5.75       13.00     78.02 o 
  -7   4  10        9.83       -9.09     76.86 o 
  -6   4  10       52.01       28.36     79.93 o 
  -5   4  10      353.95      466.82     83.15 o 
  -4   4  10       63.91       83.04     74.92 o 
  -3   4  10        5.81     -126.58     84.39 o 
  -2   4  10      331.78      371.96     99.98 o 
  -1   4  10       65.82      -29.22     87.90 o 
   0   4  10      278.17      415.11    141.43 o 
   1   4  10      835.90      918.62    126.72 o 
   2   4  10        8.94      -50.39    118.07 o 
   3   4  10      909.82      713.32    214.00 o 
   4   4  10      233.67      191.04    176.28 o 
 -10   5  10      144.59      172.14     73.23 o 
  -9   5  10       12.87       50.77     85.45 o 
  -8   5  10      307.49      398.15    100.06 o 
  -7   5  10     1828.90     1885.71    147.68 o 
  -6   5  10     1690.65     1827.07    143.92 o 
  -5   5  10     1526.69     1478.64     92.36 o 
  -4   5  10     1660.42     1525.30    114.84 o 
  -3   5  10      146.85      202.57    128.30 o 
  -2   5  10      874.14      730.19    115.87 o 
  -1   5  10      308.30      202.81    161.52 o 
   0   5  10      707.84      539.62    120.37 o 
   1   5  10      874.96      840.45    221.78 o 
   2   5  10      651.48      725.94    165.03 o 
   3   5  10       40.77      -94.29    185.30 o 
 -10   6  10     1028.31      771.95    252.29 o 
  -9   6  10      953.77      886.61    124.18 o 
  -8   6  10       11.54        3.37     87.58 o 
  -7   6  10      804.07      793.80    116.87 o 
  -6   6  10     1740.85     1812.43     90.75 o 
  -5   6  10      740.22      816.66     84.22 o 
  -4   6  10     2149.20     2138.17    147.51 o 
  -3   6  10     1154.52     1082.71    189.40 o 
  -2   6  10     2620.01     2486.77    178.86 o 
  -1   6  10      414.09      561.23    144.63 o 
   0   6  10       39.27      -67.22    133.64 o 
   1   6  10       57.43      -15.74    138.12 o 
   2   6  10       18.11      -50.83    131.20 o 
  -9   7  10     1734.53     1673.15    157.51 o 
  -8   7  10      231.29      102.61     90.96 o 
  -7   7  10       12.64      -47.96     89.34 o 
  -6   7  10      150.57       93.21     59.88 o 
  -5   7  10       85.55      114.73     92.19 o 
  -4   7  10      140.47       57.98     91.87 o 
  -3   7  10     2550.26     2363.23    165.62 o 
  -2   7  10     2785.01     2618.25    389.87 o 
  -1   7  10     2668.36     2668.73    236.10 o 
   0   7  10     1531.66     1339.61    198.79 o 
  -8   8  10      429.99      331.04    151.61 o 
  -7   8  10       33.83      -57.07    206.62 o 
  -6   8  10     1033.91     1168.22    182.66 o 
  -5   8  10      668.54      683.08    162.34 o 
  -4   8  10      206.38      113.08    141.29 o 
  -3   8  10       23.83       99.12    122.91 o 
  -2   8  10      480.10      432.09    243.51 o 
  -1   8  10      239.16      300.06    234.49 o 
  -5   9  10      473.15      786.65    157.65 o 
   0 -14  11       35.03      -34.92    129.96 o 
   1 -14  11      389.80      447.02     62.72 o 
   2 -14  11     1031.06      759.23    227.11 o 
   3 -14  11     1569.31     1943.09    222.24 o 
  -2 -13  11     1404.74     1262.20     66.39 o 
  -1 -13  11     2839.70     2988.17    204.98 o 
   0 -13  11     1585.71     1988.43    340.26 o 
   1 -13  11      957.23     1151.97    265.65 o 
   2 -13  11      254.76      249.25    218.92 o 
   3 -13  11       91.24      312.22    336.57 o 
   4 -13  11       67.18       17.63    214.82 o 
   5 -13  11     1013.48      626.62    173.21 o 
  -4 -12  11      163.63      133.76     45.09 o 
  -3 -12  11        1.18      -20.96     24.60 o 
  -2 -12  11      420.77      363.34     40.23 o 
  -1 -12  11     1449.67     1487.51    226.70 o 
   0 -12  11     3397.86     3668.70    325.09 o 
   1 -12  11     2122.44     2320.34    306.65 o 
   2 -12  11     1918.63     2007.95    303.37 o 
   3 -12  11     1957.47     1794.46    277.95 o 
   4 -12  11       39.23     -158.52    131.30 o 
   5 -12  11       93.76      -44.86    441.52 o 
   6 -12  11      796.73      981.72    183.11 o 
  -5 -11  11      353.29      311.88     68.05 o 
  -4 -11  11     2363.22     2334.27    203.34 o 
  -3 -11  11     1866.71     1909.78    114.79 o 
  -2 -11  11       81.94       98.60    127.50 o 
  -1 -11  11       13.44       -8.70    108.23 o 
   0 -11  11      875.91      918.37    155.30 o 
   1 -11  11      391.29      419.13    138.85 o 
   2 -11  11       79.76      191.52    131.06 o 
   3 -11  11     1717.18     1777.25    201.45 o 
   4 -11  11      293.41      394.97    151.00 o 
   5 -11  11      134.80      143.14    134.58 o 
   6 -11  11       28.81       39.46    131.42 o 
  -6 -10  11      554.46      521.32     55.69 o 
  -5 -10  11       22.93       46.19     23.20 o 
  -4 -10  11      173.59      155.05     56.84 o 
  -3 -10  11      135.46       58.33     58.82 o 
  -2 -10  11        1.11      -43.89     67.71 o 
  -1 -10  11      157.35       -0.38     81.05 o 
   0 -10  11      462.97      429.98     94.42 o 
   1 -10  11     2639.83     2394.23    158.36 o 
   2 -10  11      378.63      604.27    218.10 o 
   3 -10  11      423.38      466.53    197.60 o 
   4 -10  11        7.84       69.62    130.95 o 
   5 -10  11      129.72      107.93    120.42 o 
   6 -10  11       23.76        3.05    128.10 o 
   7 -10  11      241.00      104.94    125.88 o 
  -7  -9  11     1835.40     1538.94    133.02 o 
  -6  -9  11      988.94     1140.10     54.86 o 
  -5  -9  11     1061.81     1084.29     52.86 o 
  -4  -9  11     2422.71     2589.17    167.52 o 
  -3  -9  11     2468.27     2356.24    108.74 o 
  -2  -9  11     2644.93     2535.53    133.98 o 
  -1  -9  11      154.53      193.19     87.48 o 
   0  -9  11       69.34      -29.09     96.72 o 
   1  -9  11     1677.23     1843.75    192.49 o 
   2  -9  11      837.95      264.01    215.64 o 
   3  -9  11      753.32      725.62    218.92 o 
   4  -9  11     1375.69     1346.29    287.79 o 
   5  -9  11     1536.63     1420.90    190.94 o 
   6  -9  11     1924.10     1829.27    198.04 o 
   7  -9  11      551.37      368.66    135.42 o 
  -7  -8  11      189.07      217.76     93.73 o 
  -6  -8  11      180.86      139.67     93.17 o 
  -5  -8  11      839.67      828.08    102.77 o 
  -4  -8  11     2038.97     2190.41    181.89 o 
  -3  -8  11     8966.48     8783.06    204.40 o 
  -2  -8  11     4687.37     4788.98    156.97 o 
  -1  -8  11     2128.93     2033.31    175.37 o 
   0  -8  11      190.59      164.71    182.43 o 
   1  -8  11      865.19      938.06    147.86 o 
   2  -8  11       68.30      120.53    201.70 o 
   3  -8  11       24.86      128.73    204.16 o 
   4  -8  11      219.66       12.30    192.68 o 
   5  -8  11     2912.39     2850.82    364.86 o 
   6  -8  11     1624.37     1447.33    281.91 o 
   7  -8  11     1934.19     1954.81    216.48 o 
  -8  -7  11     1180.50     1138.81    112.41 o 
  -7  -7  11      806.13      930.72     65.33 o 
  -6  -7  11       38.44      126.16     74.44 o 
  -5  -7  11      107.97       96.16     76.40 o 
  -4  -7  11      323.70      378.57     97.20 o 
  -3  -7  11     4237.30     4282.64    125.90 o 
  -2  -7  11      664.84      627.47     74.96 o 
  -1  -7  11     1182.34     1241.84     93.13 o 
   0  -7  11     1699.77     1523.79    279.18 o 
   1  -7  11     8538.79     8630.19    369.43 o 
   2  -7  11     5594.69     4629.20    414.87 o 
   3  -7  11     2955.85     2573.69    331.24 o 
   4  -7  11      181.28       13.39    120.16 o 
   5  -7  11      883.43      837.54    154.82 o 
   6  -7  11      864.59      860.66    126.68 o 
   7  -7  11     1668.20     1480.67    147.09 o 
  -9  -6  11       68.24      321.40    186.94 o 
  -8  -6  11        0.29      -58.17     68.79 o 
  -7  -6  11       12.23       43.61     21.27 o 
  -6  -6  11      604.74      503.89     83.78 o 
  -5  -6  11     1631.64     1515.07    114.78 o 
  -4  -6  11      441.57      366.68     79.46 o 
  -3  -6  11     2763.34     2718.08     99.72 o 
  -2  -6  11        5.14      -67.09     49.76 o 
  -1  -6  11      128.42       79.12     67.97 o 
   0  -6  11       90.90       85.91    126.68 o 
   1  -6  11     1539.78     1582.00    171.98 o 
   2  -6  11     3106.43     2509.74    311.56 o 
   3  -6  11      184.58       37.71    157.01 o 
   4  -6  11       81.00      212.49    125.04 o 
   5  -6  11      239.66      244.94    274.26 o 
   6  -6  11      138.31      135.69    127.15 o 
   7  -6  11      281.48      331.70    103.11 o 
  -9  -5  11     1228.05     1750.50    284.51 o 
  -8  -5  11     1516.14     1311.48    103.67 o 
  -7  -5  11     1187.74     1294.14     98.51 o 
  -6  -5  11      274.18      292.52     81.84 o 
  -5  -5  11       14.05       24.83     65.86 o 
  -4  -5  11       12.02      -47.94     65.94 o 
  -3  -5  11        7.82       34.83     47.67 o 
  -2  -5  11       25.23       43.90     50.93 o 
  -1  -5  11     1654.73     1583.62    110.27 o 
   0  -5  11      417.26      405.54     96.36 o 
   1  -5  11     1764.92     1422.43    165.38 o 
   2  -5  11      853.13      962.51    127.23 o 
   3  -5  11     1051.18      882.36    148.40 o 
   4  -5  11      650.80      203.82    136.51 o 
   5  -5  11       41.95      -40.00    117.66 o 
   6  -5  11     1244.85     1358.24    188.04 o 
   7  -5  11      557.41      459.33    148.18 o 
 -10  -4  11        0.85      -58.63    238.18 o 
  -9  -4  11      762.61      714.25    127.55 o 
  -8  -4  11     1665.64     1775.19     85.20 o 
  -7  -4  11     1227.12     1412.15     85.26 o 
  -6  -4  11     1033.94     1063.86    108.88 o 
  -5  -4  11     3353.34     3284.35    151.92 o 
  -4  -4  11     6336.28     6376.73    205.03 o 
  -3  -4  11     2334.63     2303.60     90.94 o 
  -2  -4  11     2845.19     2606.06    106.17 o 
  -1  -4  11      318.71      328.60     87.74 o 
   0  -4  11      914.53      920.15    117.42 o 
   1  -4  11     1215.92     1076.42    161.73 o 
   2  -4  11     4821.87     4943.73    372.65 o 
   3  -4  11     2344.06     2568.70    202.24 o 
   4  -4  11     3083.50     3254.02    232.92 o 
   5  -4  11      173.63      320.20    133.29 o 
   6  -4  11       98.72      163.61    241.05 o 
   7  -4  11       61.98      187.87     91.47 o 
 -10  -3  11      894.15     1022.86    127.62 o 
  -9  -3  11       15.15       20.12     84.35 o 
  -8  -3  11       44.58      -14.67     50.81 o 
  -7  -3  11        5.58       26.01     52.97 o 
  -6  -3  11       40.75      -25.52     54.32 o 
  -5  -3  11     4723.77     4360.27    164.21 o 
  -4  -3  11     6942.77     7025.94    246.86 o 
  -3  -3  11     7353.33     7330.62    166.65 o 
  -2  -3  11     5203.78     5231.28    161.65 o 
  -1  -3  11     1499.57     1641.56    110.92 o 
   0  -3  11      887.56      757.60    135.69 o 
   1  -3  11      645.42      946.05    101.77 o 
   2  -3  11      340.51      374.06    107.74 o 
   3  -3  11      994.38     1118.94    147.99 o 
   4  -3  11     1213.51     1247.75    164.54 o 
   5  -3  11     1273.82     1129.04    171.48 o 
   6  -3  11     1523.61     1712.54    201.01 o 
   7  -3  11     2158.21     2420.37    154.56 o 
 -10  -2  11      466.98      497.19     94.17 o 
  -9  -2  11     1967.14     2041.49    180.48 o 
  -8  -2  11     1611.91     1826.53    133.49 o 
  -7  -2  11     3429.10     3408.09    126.00 o 
  -6  -2  11     1456.04     1546.09     91.91 o 
  -5  -2  11      207.00      143.17     69.14 o 
  -4  -2  11     1019.92     1115.05    100.37 o 
  -3  -2  11     3230.71     3284.52    132.25 o 
  -2  -2  11     1314.11     1456.74    100.99 o 
  -1  -2  11     2459.07     2259.53    129.47 o 
   0  -2  11     6195.71     6458.84    334.93 o 
   1  -2  11     2685.24     2867.15    154.39 o 
   2  -2  11     1686.27     1546.25    160.26 o 
   3  -2  11       95.16      176.56    117.89 o 
   4  -2  11       36.94      146.61    175.05 o 
   5  -2  11      125.12       76.09    143.07 o 
   6  -2  11      252.96      455.71    196.37 o 
 -10  -1  11       69.68      161.45     84.66 o 
  -9  -1  11       88.13      104.03     99.16 o 
  -8  -1  11      123.46      257.56     70.09 o 
  -7  -1  11      466.92      495.07     66.72 o 
  -6  -1  11       18.65      -49.12     54.90 o 
  -5  -1  11        0.94      -90.08     60.05 o 
  -4  -1  11        4.93        5.21     63.22 o 
  -3  -1  11      527.62      591.84     62.00 o 
  -2  -1  11      518.51      491.86    114.56 o 
  -1  -1  11      131.72       43.13     74.79 o 
   0  -1  11      248.66      413.85     79.18 o 
   1  -1  11     1734.39     1761.60    160.16 o 
   2  -1  11      610.86      637.58    128.33 o 
   3  -1  11       17.08       38.34    111.72 o 
   4  -1  11      117.13      230.58    170.54 o 
   5  -1  11      236.23      321.80    137.75 o 
   6  -1  11       51.25      191.86    195.96 o 
 -10   0  11      732.05      714.04    101.33 o 
  -9   0  11      368.22      416.76     90.12 o 
  -8   0  11      819.14      740.62     88.77 o 
  -7   0  11      688.29      717.07     96.37 o 
  -6   0  11       30.86       32.17     73.73 o 
  -5   0  11      625.47      688.19     88.54 o 
  -4   0  11      566.87      505.91     53.62 o 
  -3   0  11      714.10      688.63     93.30 o 
  -2   0  11      589.89      641.89     86.33 o 
  -1   0  11       64.44      -27.53    110.82 o 
   0   0  11       57.46     -103.93     69.29 o 
   1   0  11       62.72      152.10     94.70 o 
   2   0  11      837.92      495.34    130.05 o 
   3   0  11      969.92     1092.06    165.35 o 
   4   0  11      150.37      325.78    138.66 o 
   5   0  11       24.38      -27.38    118.34 o 
 -10   1  11      156.99      157.02     79.14 o 
  -9   1  11      686.62      862.86    108.34 o 
  -8   1  11      809.04      866.85     86.66 o 
  -7   1  11     1791.99     1921.66    118.64 o 
  -6   1  11     3809.50     3995.27    198.34 o 
  -5   1  11     6211.76     6147.72    208.03 o 
  -4   1  11     2720.71     2718.66    124.20 o 
  -3   1  11     1451.20     1432.09    101.56 o 
  -2   1  11     1544.53     1531.57     93.62 o 
  -1   1  11      509.39      467.55    139.00 o 
   0   1  11      101.47      122.05     85.62 o 
   1   1  11     1915.14     1929.79    187.32 o 
   2   1  11     4398.92     4710.49    274.01 o 
   3   1  11     2928.99     3269.49    247.41 o 
   4   1  11     1282.52     1451.63    390.69 o 
   5   1  11      582.67      626.51     74.20 o 
 -10   2  11      818.09      839.89    109.82 o 
  -9   2  11        2.37      -57.94     64.97 o 
  -8   2  11      322.59      236.11     71.90 o 
  -7   2  11       16.61       12.98     68.42 o 
  -6   2  11     1984.26     2062.61    153.90 o 
  -5   2  11     1593.17     1538.79    116.81 o 
  -4   2  11     3334.74     3159.57    124.03 o 
  -3   2  11      840.22      823.92     79.60 o 
  -2   2  11     5235.83     5316.57    210.54 o 
  -1   2  11     1975.42     1846.34    142.60 o 
   0   2  11     1223.58     1149.21    147.87 o 
   1   2  11       66.78       69.28    126.68 o 
   2   2  11      795.16      719.30    157.87 o 
   3   2  11       77.24      258.62    131.30 o 
   4   2  11      774.71      939.61    239.41 o 
 -10   3  11      340.94      622.12    149.87 o 
  -9   3  11      713.83      763.85     88.11 o 
  -8   3  11      715.75      883.62     97.61 o 
  -7   3  11      518.45      479.16     89.41 o 
  -6   3  11      369.29      342.86     83.17 o 
  -5   3  11       63.20       85.39     49.70 o 
  -4   3  11      636.52      813.43     78.83 o 
  -3   3  11       16.82       58.68     72.56 o 
  -2   3  11     4319.73     4253.09    196.56 o 
  -1   3  11     2775.47     2796.62    207.58 o 
   0   3  11     1450.40     1515.92    172.63 o 
   1   3  11      189.89       95.84    128.63 o 
   2   3  11      484.94      482.47    213.18 o 
   3   3  11      220.87       12.30    178.74 o 
 -10   4  11      306.90      270.36     74.33 o 
  -9   4  11      429.22      390.21     88.42 o 
  -8   4  11      612.06      710.66     97.98 o 
  -7   4  11        0.30       54.50     77.60 o 
  -6   4  11      293.61      202.67     92.36 o 
  -5   4  11      271.48      314.22     61.87 o 
  -4   4  11      384.77      320.13     71.22 o 
  -3   4  11        4.19      -34.06    107.82 o 
  -2   4  11      607.94      849.96    122.65 o 
  -1   4  11      449.99      558.53    129.06 o 
   0   4  11       15.10      102.49    125.06 o 
   1   4  11       40.09     -109.47    208.67 o 
   2   4  11      156.81      190.22    180.38 o 
   3   4  11     1295.48     1451.24    286.15 o 
  -9   5  11       94.06        6.08     75.08 o 
  -8   5  11      842.84      814.38    118.92 o 
  -7   5  11     2521.69     2159.36    164.51 o 
  -6   5  11     1145.76      946.94    124.80 o 
  -5   5  11      430.54      461.30     74.90 o 
  -4   5  11      137.39      197.61     76.23 o 
  -3   5  11      423.84      471.86    144.36 o 
  -2   5  11      470.92      377.30    114.93 o 
  -1   5  11      936.71      980.79    157.82 o 
   0   5  11     1027.35      796.16    154.64 o 
   1   5  11      333.33      264.01    192.68 o 
   2   5  11       76.79       75.73    204.16 o 
  -9   6  11       45.12       82.08     90.58 o 
  -8   6  11     2528.69     3107.44    206.78 o 
  -7   6  11     3609.47     3707.31    372.47 o 
  -6   6  11     3063.52     3076.67    119.80 o 
  -5   6  11     1809.14     1860.35    119.76 o 
  -4   6  11      105.84      238.45     93.95 o 
  -3   6  11      721.87      693.99    120.03 o 
  -2   6  11      206.27      219.11    134.47 o 
  -1   6  11        8.56       87.34    124.65 o 
   0   6  11       83.06     -138.56    145.94 o 
  -8   7  11      389.46      363.80    189.40 o 
  -7   7  11      878.52     1092.77    216.46 o 
  -6   7  11     1013.96      994.29    104.94 o 
  -5   7  11      488.11      503.79    107.16 o 
  -4   7  11     2131.14     2188.84    393.97 o 
  -3   7  11     2202.50     2089.08    168.53 o 
  -2   7  11     2320.96     2315.84    221.99 o 
  -1   7  11      846.04     1160.17    270.57 o 
  -5   8  11      126.45       15.10    120.49 o 
  -4   8  11      756.64      512.68    153.93 o 
  -2 -13  12      990.38      947.47    116.84 o 
  -1 -13  12      417.66      458.33    194.32 o 
   0 -13  12      805.94      994.54    169.84 o 
   1 -13  12      133.59       79.53    217.28 o 
   2 -13  12     1043.91     1223.30    293.53 o 
   3 -13  12     1228.29     1417.81    202.27 o 
   4 -13  12     2345.90     1932.39    229.87 o 
  -3 -12  12      953.30      964.85    123.73 o 
  -2 -12  12     2278.60     2276.06    251.71 o 
  -1 -12  12     3275.69     3065.03    224.97 o 
   0 -12  12     2244.40     2370.67    219.58 o 
   1 -12  12       69.20       65.59    182.84 o 
   2 -12  12        0.73      118.07    195.14 o 
   3 -12  12       60.91       90.83    143.03 o 
   4 -12  12      110.41       87.91    141.24 o 
   5 -12  12      611.06      637.96    174.74 o 
  -5 -11  12      867.44     1006.84    137.33 o 
  -4 -11  12      150.11      733.00    261.55 o 
  -3 -11  12        3.80       39.00     75.34 o 
  -2 -11  12      769.74      776.02    134.46 o 
  -1 -11  12     1945.05     2052.69    197.24 o 
   0 -11  12      286.98      276.60    133.22 o 
   1 -11  12      562.06      732.18    226.29 o 
   2 -11  12       55.83      227.11    214.00 o 
   3 -11  12     1554.26     1397.91    198.75 o 
   4 -11  12      984.17      917.96    178.68 o 
   5 -11  12      350.58      317.73    151.67 o 
   6 -11  12      309.38      322.42    148.23 o 
  -6 -10  12       42.17       42.80     36.90 o 
  -5 -10  12        7.30      -24.15     81.06 o 
  -4 -10  12      426.99      221.28    249.25 o 
  -3 -10  12       37.35       19.15     56.47 o 
  -2 -10  12      116.47       22.57     67.16 o 
  -1 -10  12      560.50      602.17    106.69 o 
   0 -10  12      996.29     1034.50    121.02 o 
   1 -10  12      611.95      636.65    111.57 o 
   2 -10  12       16.54      -93.47    195.96 o 
   3 -10  12      978.20     1143.77    282.87 o 
   4 -10  12      901.69      965.03    266.47 o 
   5 -10  12      547.77      426.09    279.59 o 
   6 -10  12        2.32       49.30    134.82 o 
  -6  -9  12     1423.91     1632.87     85.69 o 
  -5  -9  12      627.97      760.76    139.90 o 
  -4  -9  12      222.58      398.87    104.88 o 
  -3  -9  12       73.41       98.70     57.99 o 
  -2  -9  12       33.22      193.66     71.15 o 
  -1  -9  12     1858.03     1880.77    147.52 o 
   0  -9  12     2152.17     2165.60    151.75 o 
   1  -9  12     2461.37     2287.13    215.48 o 
   2  -9  12     1592.68     1542.25    310.74 o 
   3  -9  12      987.50     1070.80    269.75 o 
   4  -9  12      487.42      409.95    232.85 o 
   5  -9  12     1976.12     1512.73    314.84 o 
   6  -9  12       38.33      164.92    139.85 o 
  -7  -8  12     2475.57     2483.37     99.76 o 
  -6  -8  12     3220.66     3277.65    190.40 o 
  -5  -8  12     2527.90     2728.29    173.86 o 
  -4  -8  12     3456.69     3519.81    213.73 o 
  -3  -8  12     2994.28     3185.46    130.13 o 
  -2  -8  12     3244.86     3314.94    134.25 o 
  -1  -8  12        2.23      -86.74     67.21 o 
   0  -8  12       10.56     -162.59    109.60 o 
   1  -8  12      504.44      449.31    138.63 o 
   2  -8  12     1037.41     1120.81    278.77 o 
   3  -8  12     2233.10     2548.27    334.52 o 
   4  -8  12     3475.20     3760.09    393.56 o 
   5  -8  12     3117.53     2504.00    364.86 o 
   6  -8  12     1122.60     1126.52    177.49 o 
  -8  -7  12      150.15      118.98     83.98 o 
  -7  -7  12      547.88      521.91     37.92 o 
  -6  -7  12      268.82      262.83     81.78 o 
  -5  -7  12      454.66      421.69     92.50 o 
  -4  -7  12      327.02      229.52     99.07 o 
  -3  -7  12     3117.68     3184.79    120.81 o 
  -2  -7  12     5693.80     5713.95    172.22 o 
  -1  -7  12     1285.52     1261.28     96.17 o 
   0  -7  12     1460.12     1242.15    167.88 o 
   1  -7  12      739.14      690.57    158.38 o 
   2  -7  12        0.03      154.14    214.00 o 
   3  -7  12     1239.64     1351.21    291.89 o 
   4  -7  12     3378.62     3251.75    385.36 o 
   5  -7  12     3021.14     2879.51    376.34 o 
   6  -7  12     1353.78     1439.92    194.81 o 
  -8  -6  12        5.53      -31.41     72.46 o 
  -7  -6  12      319.38      305.71     94.44 o 
  -6  -6  12     1480.01     1505.55    116.80 o 
  -5  -6  12      685.28      610.78     94.31 o 
  -4  -6  12       34.15       16.24     72.31 o 
  -3  -6  12      529.20      456.41     60.09 o 
  -2  -6  12      920.70      824.48     95.47 o 
  -1  -6  12     3754.00     3779.60    162.06 o 
   0  -6  12       10.96       10.13    111.55 o 
   1  -6  12     2461.56     2699.74    217.46 o 
   2  -6  12      627.40      664.94    257.45 o 
   3  -6  12      154.33      441.93    223.83 o 
   4  -6  12      126.86      141.84    211.54 o 
   5  -6  12      175.44      205.07    131.53 o 
   6  -6  12      144.42      189.36    146.78 o 
  -9  -5  12      633.70      802.69    211.54 o 
  -8  -5  12      749.76      583.24     78.61 o 
  -7  -5  12        7.02       93.01     71.64 o 
  -6  -5  12      462.87      478.13     84.78 o 
  -5  -5  12      225.49      192.63     75.60 o 
  -4  -5  12      294.39      320.52     85.23 o 
  -3  -5  12      308.50      346.57     55.64 o 
  -2  -5  12       25.71       37.59     59.46 o 
  -1  -5  12     2781.11     2568.82    148.52 o 
   0  -5  12      290.75      106.25    175.87 o 
   1  -5  12       44.62      -80.19    115.11 o 
   2  -5  12        2.37     -265.65    177.10 o 
   3  -5  12       55.69      525.56    241.87 o 
   4  -5  12       50.20       81.99    209.90 o 
   5  -5  12      119.20      -48.17    129.69 o 
   6  -5  12      342.01      296.41    145.24 o 
  -9  -4  12     1318.83     1249.38    170.96 o 
  -8  -4  12     1616.93     1503.43     98.59 o 
  -7  -4  12      582.92      535.08     79.79 o 
  -6  -4  12      814.59      838.34     91.15 o 
  -5  -4  12      937.54     1150.81    104.92 o 
  -4  -4  12     1312.14     1323.30    112.65 o 
  -3  -4  12      104.50       96.05     48.25 o 
  -2  -4  12      465.11      567.39     81.40 o 
  -1  -4  12     1640.40     1652.54    116.64 o 
   0  -4  12     1256.40     1378.79    168.31 o 
   1  -4  12      996.75     1311.54    184.07 o 
   2  -4  12      795.15      958.47    270.57 o 
   3  -4  12     1213.38      905.18    274.67 o 
   4  -4  12      935.54      842.54    157.34 o 
   5  -4  12      150.13       15.19    155.78 o 
   6  -4  12        0.26       51.14    134.00 o 
  -9  -3  12        9.53       32.64     83.84 o 
  -8  -3  12      869.90      770.90     78.55 o 
  -7  -3  12      339.00      374.85     85.75 o 
  -6  -3  12     2306.82     2563.32    136.05 o 
  -5  -3  12     4831.40     5313.84    226.99 o 
  -4  -3  12     4996.65     5067.44    193.42 o 
  -3  -3  12     3184.89     3003.23    109.92 o 
  -2  -3  12      143.89      129.35     68.11 o 
  -1  -3  12       54.91       19.89     69.03 o 
   0  -3  12       33.97      -74.68    150.04 o 
   1  -3  12      239.57       16.40    164.80 o 
   2  -3  12     1407.64     1506.17    290.25 o 
   3  -3  12     4005.60     4387.57    261.10 o 
   4  -3  12     3440.09     3477.23    257.26 o 
   5  -3  12     1792.39     1694.90    204.22 o 
   6  -3  12      880.33      857.85    169.73 o 
 -10  -2  12     1330.65     1687.71    134.17 o 
  -9  -2  12      472.65      494.48     98.01 o 
  -8  -2  12      376.81      343.59     66.22 o 
  -7  -2  12      494.92      417.34     81.09 o 
  -6  -2  12       52.22       53.01     70.32 o 
  -5  -2  12     4243.32     4353.52    178.29 o 
  -4  -2  12     5088.52     5026.08    194.54 o 
  -3  -2  12     1992.34     1977.78     93.30 o 
  -2  -2  12     2313.86     2203.21    123.58 o 
  -1  -2  12     1161.68     1307.30    162.06 o 
   0  -2  12     1851.81     1860.89    185.60 o 
   1  -2  12     1323.09     1487.31    287.79 o 
   2  -2  12       61.76      288.61    222.19 o 
   3  -2  12      752.96      927.80    158.97 o 
   4  -2  12     1119.55     1462.23    190.94 o 
   5  -2  12     1009.70      924.89    193.91 o 
 -10  -1  12       48.45       51.91     82.09 o 
  -9  -1  12        0.78      -19.18    114.68 o 
  -8  -1  12      242.20      293.78     68.06 o 
  -7  -1  12      178.59      198.36     69.85 o 
  -6  -1  12      234.39      133.86     77.27 o 
  -5  -1  12      180.50      175.98     94.88 o 
  -4  -1  12      227.28      243.56     47.91 o 
  -3  -1  12     1135.49     1079.70     87.33 o 
  -2  -1  12       94.94      120.33     74.56 o 
  -1  -1  12      455.65      464.46    132.15 o 
   0  -1  12     1220.90     1040.70    268.11 o 
   1  -1  12     1406.60     1113.43    260.73 o 
   2  -1  12      909.61      832.58    151.66 o 
   3  -1  12      301.05      271.57    133.35 o 
   4  -1  12       95.36       89.20    168.90 o 
   5  -1  12        5.65       62.19    165.21 o 
 -10   0  12     1576.05     1521.03    138.20 o 
  -9   0  12     1754.86     1722.15    330.42 o 
  -8   0  12      227.45      209.64     69.96 o 
  -7   0  12        2.11      -73.85     61.30 o 
  -6   0  12       17.47       61.87     80.47 o 
  -5   0  12      186.62       98.94     73.56 o 
  -4   0  12      223.39      272.60     53.10 o 
  -3   0  12     1550.28     1567.19    106.56 o 
  -2   0  12      201.67      289.05     81.53 o 
  -1   0  12       32.24       66.04    123.40 o 
   0   0  12        1.28       11.59    216.87 o 
   1   0  12       73.91      -41.37    102.93 o 
   2   0  12      714.22      774.43    148.72 o 
   3   0  12        5.78       29.94    118.42 o 
   4   0  12       34.14       43.98    128.44 o 
   5   0  12      399.97      337.80    205.80 o 
 -10   1  12     1815.95     1910.84    212.71 o 
  -9   1  12     2244.43     2353.06    137.54 o 
  -8   1  12     1430.96     1180.61    102.30 o 
  -7   1  12      660.12      581.98     89.85 o 
  -6   1  12     2587.04     2441.38    141.07 o 
  -5   1  12     1298.89     1195.74    115.38 o 
  -4   1  12      126.18       69.36     56.59 o 
  -3   1  12      476.82      457.72     82.36 o 
  -2   1  12     1108.99     1166.88    159.81 o 
  -1   1  12     1558.82     1579.37    273.85 o 
   0   1  12     3768.74     3555.69    223.36 o 
   1   1  12     3619.55     3686.20    240.79 o 
   2   1  12     3834.34     4012.78    268.11 o 
   3   1  12      216.71      316.03    141.22 o 
   4   1  12       36.59       72.15    176.28 o 
 -10   2  12      353.68      321.53    136.44 o 
  -9   2  12       97.46       85.51     70.59 o 
  -8   2  12      416.24      523.25     89.59 o 
  -7   2  12     1710.38     1808.05    125.57 o 
  -6   2  12     3206.62     3653.69    234.02 o 
  -5   2  12     7676.94     7474.08    296.30 o 
  -4   2  12     2335.00     2468.52    116.70 o 
  -3   2  12     1966.66     1976.66    141.99 o 
  -2   2  12      178.25       74.10    121.68 o 
  -1   2  12      434.01      230.79    134.79 o 
   0   2  12      744.53      557.78    137.52 o 
   1   2  12     1425.94     1508.86    179.88 o 
   2   2  12     1360.83     1617.17    196.95 o 
   3   2  12      757.41      769.07    221.37 o 
 -10   3  12      294.99      205.27     70.60 o 
  -9   3  12     1946.06     1904.58    127.57 o 
  -8   3  12      170.53      168.00     82.95 o 
  -7   3  12      119.55       94.48     79.01 o 
  -6   3  12      640.22      732.46    126.46 o 
  -5   3  12     2438.10     2453.69    108.71 o 
  -4   3  12     4764.06     4578.82    158.85 o 
  -3   3  12       94.11      303.81    133.83 o 
  -2   3  12     2063.84     1973.06    197.61 o 
  -1   3  12      868.76      751.57    143.28 o 
   0   3  12       50.20      168.78    125.37 o 
   1   3  12      171.66      100.03    128.25 o 
   2   3  12        4.28      113.97    173.00 o 
  -9   4  12      457.74      393.76    125.44 o 
  -8   4  12      787.01      877.14    168.88 o 
  -7   4  12       60.69      -79.75     78.54 o 
  -6   4  12      103.01       64.85     93.52 o 
  -5   4  12        1.36      -67.04     57.40 o 
  -4   4  12       92.07        8.59     73.87 o 
  -3   4  12       26.94      206.20    127.51 o 
  -2   4  12       48.65      -70.47     92.50 o 
  -1   4  12      205.58      280.83    131.35 o 
   0   4  12     1397.92     1560.60    188.91 o 
   1   4  12       26.28       96.87    131.84 o 
  -9   5  12      168.42      127.60     86.17 o 
  -8   5  12      358.59      253.89    108.23 o 
  -7   5  12      458.95      476.13    110.18 o 
  -6   5  12       12.62      126.88     92.52 o 
  -5   5  12      902.33      986.76     96.76 o 
  -4   5  12     1962.26     1876.95    151.32 o 
  -3   5  12      736.80      696.93    122.40 o 
  -2   5  12      205.32      195.71    101.97 o 
  -1   5  12       12.66      -20.10    118.25 o 
   0   5  12      204.70       65.40    133.43 o 
  -8   6  12     1598.98     1590.09    217.09 o 
  -7   6  12     2251.73     2113.08    175.74 o 
  -6   6  12      373.69      335.84     69.24 o 
  -5   6  12       11.80       20.62     71.79 o 
  -4   6  12       13.54       72.94    148.41 o 
  -3   6  12       36.09       90.45    181.91 o 
  -2   6  12        3.29     -193.51    164.80 o 
  -1   6  12      201.70       54.12    138.68 o 
  -5   7  12      671.16      767.49    160.29 o 
  -4   7  12     2234.06     2076.01    215.37 o 
   0 -13  13      742.32      733.02    168.02 o 
   1 -13  13     2385.80     2360.51    338.62 o 
   2 -13  13     4003.54     4156.93    442.75 o 
  -3 -12  13     1300.55     1374.93    150.45 o 
  -2 -12  13     1329.46     1635.41    159.48 o 
  -1 -12  13     1096.74      983.03    268.11 o 
   0 -12  13       10.20      -20.34    131.77 o 
   1 -12  13      602.97      929.77    260.73 o 
   2 -12  13      890.55     1297.09    285.33 o 
   3 -12  13      911.84      898.01    188.98 o 
   4 -12  13      727.78      779.48    184.06 o 
  -4 -11  13      581.10        0.00    195.14 o 
  -3 -11  13      672.85      738.67     99.98 o 
  -2 -11  13     2212.60     2325.58    155.59 o 
  -1 -11  13     1490.61     1693.40    197.53 o 
   0 -11  13      466.06      643.10    148.26 o 
   1 -11  13      364.73      207.44    217.28 o 
   2 -11  13        0.16      127.09    209.08 o 
   3 -11  13        0.08      -73.79    209.08 o 
   4 -11  13        5.51      -97.89    136.20 o 
   5 -11  13     1969.60     1818.46    235.12 o 
  -5 -10  13       21.75      -61.89    106.78 o 
  -4 -10  13      735.73      784.05    145.15 o 
  -3 -10  13      337.76      391.01     72.16 o 
  -2 -10  13       78.47       50.68     70.44 o 
  -1 -10  13       32.37      -51.45     83.92 o 
   0 -10  13       21.12       68.03     95.11 o 
   1 -10  13      266.27      227.93    229.57 o 
   2 -10  13      125.02      407.49    248.43 o 
   3 -10  13      818.69      919.94    239.41 o 
   4 -10  13       55.14      -59.85    204.16 o 
   5 -10  13       64.70      110.57    142.27 o 
  -6  -9  13      728.82      790.26     99.11 o 
  -5  -9  13      245.76      188.99    196.37 o 
  -4  -9  13      388.03      446.54    119.86 o 
  -3  -9  13      815.63      902.05    101.70 o 
  -2  -9  13      854.37      890.34     95.03 o 
  -1  -9  13     1234.28     1397.66    134.97 o 
   0  -9  13     1210.76     1089.74    196.37 o 
   1  -9  13      596.73      691.88    161.79 o 
   2  -9  13      291.08      461.61    218.10 o 
   3  -9  13        7.43       38.54    172.18 o 
   4  -9  13       96.01     -180.38    202.52 o 
   5  -9  13       32.62      -77.89    205.80 o 
  -7  -8  13     4253.01     4414.14    138.70 o 
  -6  -8  13     1874.22     1921.81    157.14 o 
  -5  -8  13      440.64      495.97    113.42 o 
  -4  -8  13      158.30      272.08    104.39 o 
  -3  -8  13       38.07      -57.98     77.13 o 
  -2  -8  13        1.34       40.12     62.36 o 
  -1  -8  13     1317.14     1392.63    136.72 o 
   0  -8  13     2043.76     2271.96    213.18 o 
   1  -8  13     2180.71     2035.77    206.36 o 
   2  -8  13     1445.61     1490.59    319.76 o 
   3  -8  13     1843.68     2485.14    368.14 o 
   4  -8  13     2066.60     2109.62    348.46 o 
   5  -8  13      727.11      396.02    249.25 o 
   6  -8  13      242.00      100.39    142.56 o 
  -7  -7  13      282.55      276.13     94.97 o 
  -6  -7  13      501.00      667.80     97.54 o 
  -5  -7  13      944.90      977.78    133.73 o 
  -4  -7  13      803.63      976.91    126.20 o 
  -3  -7  13     1654.45     1765.24     95.19 o 
  -2  -7  13     5919.76     5916.03    179.96 o 
  -1  -7  13        2.65       31.46     91.44 o 
   0  -7  13        5.09      -55.13    113.15 o 
   1  -7  13      112.77      122.88    137.50 o 
   2  -7  13      300.58      282.05    234.49 o 
   3  -7  13     2695.89     2800.80    363.22 o 
   4  -7  13     1757.97     2145.70    351.74 o 
   5  -7  13     1871.79     1732.46    323.86 o 
   6  -7  13      517.08      193.50    255.81 o 
  -8  -6  13      364.77      447.74     96.22 o 
  -7  -6  13       60.83      147.42     79.10 o 
  -6  -6  13      561.33      832.47    183.31 o 
  -5  -6  13      140.65      114.44     83.98 o 
  -4  -6  13     1044.61     1024.14    150.65 o 
  -3  -6  13     2564.35     2650.75    113.34 o 
  -2  -6  13     1435.00     1701.74    102.85 o 
  -1  -6  13     1592.22     1667.09    177.91 o 
   0  -6  13        3.86     -115.12    108.91 o 
   1  -6  13      272.77      155.74    136.92 o 
   2  -6  13      312.76      288.61    230.39 o 
   3  -6  13        1.76      -12.30    214.00 o 
   4  -6  13      478.76      447.67    246.79 o 
   5  -6  13      258.61       -2.46    221.37 o 
   6  -6  13      229.12      345.18    248.43 o 
  -8  -5  13      100.49       59.43     70.68 o 
  -7  -5  13      580.28      539.83     89.83 o 
  -6  -5  13      637.03      738.09     95.57 o 
  -5  -5  13      486.50      685.58     98.99 o 
  -4  -5  13      184.42       -6.36     78.01 o 
  -3  -5  13       44.56       61.21     69.42 o 
  -2  -5  13      747.81      726.92     89.16 o 
  -1  -5  13      594.17      391.01    130.05 o 
   0  -5  13      295.40      307.42    254.17 o 
   1  -5  13      482.55      674.78    224.65 o 
   2  -5  13      653.50      651.83    269.75 o 
   3  -5  13      757.71      345.18    243.51 o 
   4  -5  13      244.65      145.12    221.37 o 
   5  -5  13       23.35      314.84    232.85 o 
  -9  -4  13     1309.42     1663.11    201.45 o 
  -8  -4  13     1189.30     1315.06    113.02 o 
  -7  -4  13      415.46      473.77     83.45 o 
  -6  -4  13      150.30      221.61     84.16 o 
  -5  -4  13       64.47      -46.70     66.50 o 
  -4  -4  13       66.23       91.03     79.60 o 
  -3  -4  13      701.21      805.26     75.35 o 
  -2  -4  13     5604.82     5612.78    198.40 o 
  -1  -4  13     3753.07     3713.30    247.03 o 
   0  -4  13     3112.59     3297.99    245.66 o 
   1  -4  13      602.38      662.48    232.03 o 
   2  -4  13       83.31      252.53    189.40 o 
   3  -4  13      237.78      154.14    218.10 o 
   4  -4  13        8.29     -144.30    209.90 o 
   5  -4  13       14.03      280.41    227.11 o 
  -9  -3  13     2427.39     2658.66    234.90 o 
  -8  -3  13     4679.54     4777.67    175.54 o 
  -7  -3  13     3053.77     2777.53    144.59 o 
  -6  -3  13     2407.54     3030.63    332.65 o 
  -5  -3  13     1969.80     1880.67    131.20 o 
  -4  -3  13     2092.23     1831.05    133.56 o 
  -3  -3  13      722.88      807.16     80.46 o 
  -2  -3  13      674.31      748.10    186.51 o 
  -1  -3  13     2984.13     2622.88    231.21 o 
   0  -3  13     2407.87     2164.93    211.82 o 
   1  -3  13     1463.91     1382.36    304.19 o 
   2  -3  13     2361.49     2221.13    342.72 o 
   3  -3  13     3709.58     4303.69    446.03 o 
   4  -3  13     1066.44      907.64    309.10 o 
   5  -3  13       97.07     -338.21    225.47 o 
  -9  -2  13      246.34       86.18    123.62 o 
  -8  -2  13     1000.77      962.73     91.05 o 
  -7  -2  13     1844.30     1641.20    116.99 o 
  -6  -2  13     1337.93     1194.91    112.26 o 
  -5  -2  13     2124.56     2187.40    189.82 o 
  -4  -2  13     3911.73     3721.03    112.35 o 
  -3  -2  13      459.38      502.62    118.81 o 
  -2  -2  13      359.86      293.87     83.40 o 
  -1  -2  13       52.07      -97.99    111.47 o 
   0  -2  13       64.15      -44.22    127.63 o 
   1  -2  13      173.39      149.22    217.28 o 
   2  -2  13     3611.07     3273.07    388.64 o 
   3  -2  13     3571.94     3705.16    411.59 o 
   4  -2  13     2060.53     2200.63    328.78 o 
   5  -2  13      497.11      600.99    273.03 o 
  -9  -1  13       14.69     -161.64    107.76 o 
  -8  -1  13      273.01      237.40     72.81 o 
  -7  -1  13      594.13      587.36     89.97 o 
  -6  -1  13      145.87      168.90     82.83 o 
  -5  -1  13      177.35      183.27    107.10 o 
  -4  -1  13      335.18      333.56     57.95 o 
  -3  -1  13     1913.86     1863.44    108.07 o 
  -2  -1  13     1701.64     1757.02    139.06 o 
  -1  -1  13     2248.43     2284.39    345.59 o 
   0  -1  13     1482.15     1168.77    181.25 o 
   1  -1  13        9.54      310.74    265.65 o 
   2  -1  13      155.15      347.64    257.45 o 
   3  -1  13      252.15       77.07    222.19 o 
   4  -1  13      323.48      328.78    232.85 o 
  -9   0  13       74.97      104.15     86.51 o 
  -8   0  13     1325.83     1242.11    105.17 o 
  -7   0  13      894.81      857.42    102.47 o 
  -6   0  13      799.19      883.20    104.74 o 
  -5   0  13       71.98      202.83     74.77 o 
  -4   0  13       28.06      135.40     59.66 o 
  -3   0  13      250.13      202.23     76.38 o 
  -2   0  13       30.68      219.46    128.03 o 
  -1   0  13      157.94      256.46    133.12 o 
   0   0  13       72.00      122.99    215.64 o 
   1   0  13      339.81      511.62    229.57 o 
   2   0  13       29.85       68.87    216.46 o 
   3   0  13      207.05      258.27    227.11 o 
  -9   1  13      501.73      576.64     83.72 o 
  -8   1  13       97.39      -25.84     88.05 o 
  -7   1  13       77.70       74.29    107.93 o 
  -6   1  13       52.54       -7.57     79.01 o 
  -5   1  13      127.77      136.56     91.62 o 
  -4   1  13      520.47      516.94     71.06 o 
  -3   1  13     3317.43     2928.26    196.43 o 
  -2   1  13     3340.64     3548.37    246.05 o 
  -1   1  13     1393.45     1849.24    621.08 o 
   0   1  13     1146.00     1399.58    303.37 o 
   1   1  13      527.58      269.75    233.67 o 
   2   1  13       32.81       50.83    217.28 o 
   3   1  13       15.84     -293.94    195.96 o 
  -9   2  13     1445.45     1497.30    115.43 o 
  -8   2  13     1691.82     1720.02    145.80 o 
  -7   2  13     2355.13     2289.40    148.42 o 
  -6   2  13     2976.43     2658.61    210.15 o 
  -5   2  13     1996.07     1809.90     91.78 o 
  -4   2  13        0.97      -12.14     62.93 o 
  -3   2  13      570.58      692.41    145.34 o 
  -2   2  13     1224.99     1460.47    180.67 o 
  -1   2  13      321.61      295.50    241.87 o 
   0   2  13     1654.38     1525.85    284.51 o 
   1   2  13     2013.12     2137.50    327.14 o 
   2   2  13     2475.04     2031.73    330.42 o 
  -9   3  13        2.06       67.23     99.76 o 
  -8   3  13     1080.48     1123.08    119.07 o 
  -7   3  13     1870.41     1771.65    160.35 o 
  -6   3  13     2693.45     2535.48    182.68 o 
  -5   3  13     1221.81     1390.62     88.06 o 
  -4   3  13      959.94      960.50    101.43 o 
  -3   3  13       86.18       88.00    120.55 o 
  -2   3  13       20.71      132.52    130.81 o 
  -1   3  13     1035.22      920.76    267.29 o 
   0   3  13      288.80      -67.23    192.68 o 
   1   3  13      902.06     1256.10    299.27 o 
  -8   4  13        4.56     -103.02    130.18 o 
  -7   4  13      126.29       89.68     97.96 o 
  -6   4  13      223.81      221.64    106.86 o 
  -5   4  13       51.56       48.99     74.67 o 
  -4   4  13        6.89      117.61     82.04 o 
  -3   4  13      530.04      199.91    132.12 o 
  -2   4  13     1165.58     1192.79    180.08 o 
  -1   4  13      368.19      432.91    242.69 o 
   0   4  13      594.70      519.82    267.29 o 
  -7   5  13       84.11      -91.34     92.34 o 
  -6   5  13      311.42      870.52    212.36 o 
  -5   5  13     1771.51     1681.04    117.21 o 
  -4   5  13       47.03      124.42    104.83 o 
  -3   5  13      114.98      168.05    159.47 o 
  -2   5  13      112.82      -28.70    210.72 o 
  -1 -12  14      369.18      467.17    150.57 o 
   0 -12  14      558.12      483.83    158.05 o 
   1 -12  14     1689.69     1245.44    294.35 o 
   2 -12  14     2099.25     2513.02    376.34 o 
  -3 -11  14      428.68      552.13    108.85 o 
  -2 -11  14      268.17      450.48    114.34 o 
  -1 -11  14      219.12      206.84    106.71 o 
   0 -11  14        2.53      -70.16     97.48 o 
   1 -11  14      112.91      148.20    131.86 o 
   2 -11  14       72.89      -72.97    216.46 o 
   3 -11  14      290.34      639.53    280.41 o 
  -4 -10  14      364.93      456.46    128.14 o 
  -3 -10  14      312.13      269.43     69.22 o 
  -2 -10  14      271.23      350.76    112.19 o 
  -1 -10  14      270.74      176.72     96.09 o 
   0 -10  14      766.58      678.99    121.81 o 
   1 -10  14      406.99      228.75    241.05 o 
   2 -10  14      773.43      303.37    259.09 o 
   3 -10  14      627.02      539.50    272.21 o 
   4 -10  14        0.19     -313.61    209.08 o 
  -5  -9  14     2376.32     2301.07    182.76 o 
  -4  -9  14     1977.54     1996.52    171.64 o 
  -3  -9  14      896.61      895.23     79.97 o 
  -2  -9  14      280.78      301.48     81.23 o 
  -1  -9  14      268.07      292.03    146.84 o 
   0  -9  14      569.09      377.81    125.46 o 
   1  -9  14       34.55     -145.94    223.01 o 
   2  -9  14       12.58       13.12    224.65 o 
   3  -9  14      243.73     -100.85    223.83 o 
   4  -9  14      281.44      569.02    275.49 o 
  -6  -8  14      178.18      249.27     96.37 o 
  -5  -8  14      130.19      195.63    149.27 o 
  -4  -8  14      661.85      693.37    242.08 o 
  -3  -8  14      100.09       30.45     56.82 o 
  -2  -8  14     1086.33     1174.14    105.17 o 
  -1  -8  14     1934.72     2224.96    162.82 o 
   0  -8  14     7217.64     6550.52    342.25 o 
   1  -8  14     1982.76     2304.76    363.22 o 
   2  -8  14     1907.24     1952.20    347.64 o 
   3  -8  14      417.67      517.36    263.19 o 
   4  -8  14        4.00      230.39    240.23 o 
   5  -8  14       83.36      369.78    250.07 o 
  -7  -7  14     1068.52     1129.18    129.31 o 
  -6  -7  14     2046.94     2263.75    176.69 o 
  -5  -7  14     1520.77     1591.64    155.72 o 
  -4  -7  14     1668.25     1417.85    154.76 o 
  -3  -7  14      515.79      478.56     72.95 o 
  -2  -7  14      589.72      490.41     86.62 o 
  -1  -7  14     1671.88     1860.28    158.83 o 
   0  -7  14     5835.48     5946.27    327.96 o 
   1  -7  14     2924.82     2840.98    391.92 o 
   2  -7  14     2349.20     2264.58    369.78 o 
   3  -7  14     1983.93     2945.11    409.13 o 
   4  -7  14      860.83     1044.56    307.47 o 
   5  -7  14      227.18       19.68    232.03 o 
  -7  -6  14      968.39      960.57    111.95 o 
  -6  -6  14      661.26      868.02    108.37 o 
  -5  -6  14     1101.74     1263.98    120.03 o 
  -4  -6  14     2388.73     2275.35    174.62 o 
  -3  -6  14     1731.92     1580.86     96.43 o 
  -2  -6  14       27.62        7.08     71.65 o 
  -1  -6  14       41.96      -13.02    194.32 o 
   0  -6  14      101.08      -18.78    239.00 o 
   1  -6  14     1207.57      596.89    279.59 o 
   2  -6  14      265.49      218.92    250.89 o 
   3  -6  14      938.85     1062.60    294.35 o 
   4  -6  14     1213.01      847.78    298.45 o 
   5  -6  14     1737.79     1566.02    364.04 o 
  -8  -5  14      131.85      155.24     71.67 o 
  -7  -5  14      190.16      228.38     81.20 o 
  -6  -5  14      373.77      344.08     89.45 o 
  -5  -5  14      108.77       67.52     85.68 o 
  -4  -5  14        1.04      -82.10     99.94 o 
  -3  -5  14        9.54      -28.90     58.16 o 
  -2  -5  14      102.40     -105.14     70.09 o 
  -1  -5  14      157.49      147.73    124.29 o 
   0  -5  14      546.98      911.20    164.57 o 
   1  -5  14     2283.71     1900.54    347.64 o 
   2  -5  14      572.03      696.10    275.49 o 
   3  -5  14        4.06      405.85    243.51 o 
   4  -5  14      297.93      629.69    276.31 o 
  -8  -4  14      210.33      348.15     84.71 o 
  -7  -4  14        0.71       26.41    116.69 o 
  -6  -4  14     1433.52     1455.95    120.78 o 
  -5  -4  14     1341.50     1352.34    122.33 o 
  -4  -4  14     1285.02     1294.28    141.60 o 
  -3  -4  14     2947.15     2609.44    121.29 o 
  -2  -4  14     1087.54     1199.51    121.40 o 
  -1  -4  14      559.45      485.48    151.16 o 
   0  -4  14       55.34       98.71    349.69 o 
   1  -4  14      296.42      117.25    234.49 o 
   2  -4  14       14.52       45.91    241.87 o 
   3  -4  14        0.90      -37.72    220.55 o 
   4  -4  14        8.49      -95.11    230.39 o 
  -8  -3  14     2244.87     2252.13    131.14 o 
  -7  -3  14      249.83      291.01     81.15 o 
  -6  -3  14      302.82      328.78     92.33 o 
  -5  -3  14      163.01      272.38     88.76 o 
  -4  -3  14      611.03      476.86    119.31 o 
  -3  -3  14     1270.43     1291.83    103.77 o 
  -2  -3  14     2756.54     2947.23    167.98 o 
  -1  -3  14     1888.93     2004.84    211.53 o 
   0  -3  14     1867.73     1705.44    363.22 o 
   1  -3  14     1435.76     1560.28    336.16 o 
   2  -3  14     1189.82     1171.65    314.02 o 
   3  -3  14      716.53      876.48    288.61 o 
   4  -3  14        4.19       -5.74    259.09 o 
  -9  -2  14     1101.22     1126.57    157.16 o 
  -8  -2  14     1489.78     1558.18    125.58 o 
  -7  -2  14      615.53      545.02     94.81 o 
  -6  -2  14     1203.53     1071.95    115.16 o 
  -5  -2  14      299.08      569.95     98.99 o 
  -4  -2  14     1527.01     1451.72     84.97 o 
  -3  -2  14       18.32      -90.93     60.62 o 
  -2  -2  14      622.52      516.54    146.04 o 
  -1  -2  14     1322.89     1396.55    189.58 o 
   0  -2  14     1925.12     1916.76    208.23 o 
   1  -2  14     2074.98     2128.48    357.48 o 
   2  -2  14     2851.14     2929.53    388.64 o 
   3  -2  14     1497.05     1921.04    346.00 o 
  -9  -1  14      100.01       63.25     85.80 o 
  -8  -1  14       24.88       44.13     76.76 o 
  -7  -1  14        3.49      -43.02     75.31 o 
  -6  -1  14      740.42      769.87    106.94 o 
  -5  -1  14     2265.42     2309.51    177.02 o 
  -4  -1  14     2375.00     2413.86    124.88 o 
  -3  -1  14      880.09      938.82     99.03 o 
  -2  -1  14       44.13     -122.97    114.64 o 
  -1  -1  14       24.97       33.55    138.20 o 
   0  -1  14       26.88      -40.18    224.65 o 
   1  -1  14      303.47     -279.59    262.37 o 
   2  -1  14      349.91      255.81    250.07 o 
   3  -1  14      705.29      601.81    259.91 o 
  -9   0  14     1012.54      979.04    111.93 o 
  -8   0  14      839.58      784.78    130.57 o 
  -7   0  14      513.89      787.05    112.43 o 
  -6   0  14        0.62        4.83     79.38 o 
  -5   0  14      120.97      120.70     87.03 o 
  -4   0  14        4.76        9.52     60.38 o 
  -3   0  14      278.75      391.95     96.87 o 
  -2   0  14      713.74     1189.83    170.51 o 
  -1   0  14      278.64      266.92    145.31 o 
   0   0  14      223.74      104.95    232.03 o 
   1   0  14      398.56      387.82    252.53 o 
   2   0  14      454.90      339.44    280.41 o 
  -8   1  14        4.17      -17.54     74.77 o 
  -7   1  14        9.36       43.47    103.08 o 
  -6   1  14      137.62      234.22    116.85 o 
  -5   1  14      330.66      568.55    121.28 o 
  -4   1  14     2159.67     2042.67    110.96 o 
  -3   1  14     3242.12     3040.08    230.88 o 
  -2   1  14      783.61      782.97    237.77 o 
  -1   1  14        6.77      -14.81    127.46 o 
   0   1  14      276.64      275.49    236.13 o 
   1   1  14       33.81      -26.24    270.57 o 
   2   1  14       17.79       59.85    239.41 o 
  -8   2  14      542.17      476.98     99.29 o 
  -7   2  14      175.22       56.82     96.48 o 
  -6   2  14       39.58      -46.10     91.86 o 
  -5   2  14      302.88      283.00     58.76 o 
  -4   2  14     1397.13     1248.79    106.90 o 
  -3   2  14     3639.64     3546.36    398.06 o 
  -2   2  14     1087.31      953.23    174.85 o 
  -1   2  14     1814.36     2095.68    318.12 o 
   0   2  14      754.65     1097.86    291.07 o 
   1   2  14     2417.64     2114.54    377.16 o 
  -7   3  14     1995.38     2264.26    183.58 o 
  -6   3  14      567.06      498.21    116.12 o 
  -5   3  14      121.35      163.34     67.21 o 
  -4   3  14       74.43      -64.74     77.49 o 
  -3   3  14       45.15      272.36    139.66 o 
  -2   3  14     1117.70     1381.33    198.05 o 
  -1   3  14        6.72      286.15    230.39 o 
  -6   4  14      427.21      415.59    139.68 o 
  -5   4  14        3.58       95.91     72.75 o 
  -4   4  14      256.85      380.26    112.17 o 
  -3   4  14      166.98       85.87    193.91 o 
  -2   4  14      180.21      230.14    168.03 o 
  -2 -11  15       15.04       62.30    115.50 o 
  -1 -11  15       96.80      102.81    105.41 o 
   0 -11  15      244.67      188.84    113.69 o 
   1 -11  15     1301.66     1269.79    192.42 o 
  -3 -10  15      455.43      359.97     73.24 o 
  -2 -10  15     1812.32     1664.81    125.37 o 
  -1 -10  15     1447.92     1416.89    147.27 o 
   0 -10  15       66.23       76.56    140.18 o 
   1 -10  15       22.64     -204.16    218.92 o 
   2 -10  15      174.70      487.84    281.23 o 
  -5  -9  15      583.35      573.92    131.48 o 
  -4  -9  15      943.83      768.97    139.79 o 
  -3  -9  15       70.19      218.00     67.49 o 
  -2  -9  15       29.78       76.06     75.97 o 
  -1  -9  15        0.44       25.01    141.17 o 
   0  -9  15      105.68       51.45    151.46 o 
   1  -9  15       19.59     -282.87    223.83 o 
   2  -9  15      500.82     1197.06    319.76 o 
   3  -9  15      452.00      715.78    319.76 o 
  -5  -8  15     1150.07     1113.49    175.29 o 
  -4  -8  15     1343.42     1290.10    158.14 o 
  -3  -8  15     1393.79     1508.22    144.62 o 
  -2  -8  15     1410.05     1544.06    144.85 o 
  -1  -8  15     2753.74     2800.13    229.55 o 
   0  -8  15     1319.27     1301.07    190.97 o 
   1  -8  15       85.03       75.43    203.34 o 
   2  -8  15      705.73      715.78    294.35 o 
   3  -8  15      880.38     1119.17    331.24 o 
  -6  -7  15      589.83      743.01    151.47 o 
  -5  -7  15        0.33      -15.24    100.47 o 
  -4  -7  15      204.57      109.84    111.45 o 
  -3  -7  15     1707.08     1660.48    100.26 o 
  -2  -7  15     2329.75     2217.65    167.46 o 
  -1  -7  15     2632.55     2418.30    182.35 o 
   0  -7  15     6298.67     6030.03    375.93 o 
   1  -7  15      332.03       -0.82    252.53 o 
   2  -7  15      270.20      505.88    264.01 o 
   3  -7  15       94.93      811.71    288.61 o 
  -7  -6  15     1171.70     1260.96    122.78 o 
  -6  -6  15      899.42     1060.97    121.03 o 
  -5  -6  15       52.92       85.19    106.75 o 
  -4  -6  15      385.71      337.32    128.24 o 
  -3  -6  15       36.06       61.59     60.27 o 
  -2  -6  15       41.33      -58.44    111.72 o 
  -1  -6  15      378.59      416.13    273.03 o 
   0  -6  15      146.25      501.25    155.96 o 
   1  -6  15      541.49      676.42    296.81 o 
   2  -6  15      241.86      589.51    286.15 o 
   3  -6  15      917.52     1458.61    330.42 o 
  -7  -5  15        0.06      -26.67     80.98 o 
  -6  -5  15       94.39       55.19     88.38 o 
  -5  -5  15        0.03        4.30     94.38 o 
  -4  -5  15      417.68      523.89    123.46 o 
  -3  -5  15      247.76      233.12     71.77 o 
  -2  -5  15      926.80      945.22    106.89 o 
  -1  -5  15      317.22      445.65    150.01 o 
   0  -5  15       27.64      -85.14    134.32 o 
   1  -5  15      103.40      427.17    225.47 o 
   2  -5  15       66.56      213.18    250.07 o 
   3  -5  15      708.01      355.02    274.67 o 
  -7  -4  15     1980.02     2115.97    147.92 o 
  -6  -4  15     2296.67     2094.45    146.55 o 
  -5  -4  15     1456.14     1442.13    149.83 o 
  -4  -4  15      483.61      675.99    128.51 o 
  -3  -4  15        2.86       14.38     64.56 o 
  -2  -4  15      177.26      314.82    135.73 o 
  -1  -4  15       12.44       67.02    136.80 o 
   0  -4  15      208.07      139.56    239.41 o 
   1  -4  15      236.50      323.04    263.19 o 
   2  -4  15      892.06      666.58    293.53 o 
   3  -4  15      394.17      887.96    305.01 o 
  -8  -3  15        0.24      118.57     82.54 o 
  -7  -3  15      790.77      800.40    122.01 o 
  -6  -3  15     2162.24     2212.09    153.14 o 
  -5  -3  15      452.71      608.63    117.38 o 
  -4  -3  15      789.53      760.52     82.49 o 
  -3  -3  15      699.71      691.19     93.56 o 
  -2  -3  15     3637.10     3796.32    376.75 o 
  -1  -3  15     1491.36     1463.85    193.54 o 
   0  -3  15      481.39      287.79    261.55 o 
   1  -3  15       11.11      195.14    260.73 o 
   2  -3  15      198.14      234.49    259.09 o 
   3  -3  15      389.25      532.12    276.31 o 
  -8  -2  15      309.14      378.84    125.79 o 
  -7  -2  15      601.70      575.78    103.62 o 
  -6  -2  15      163.16      218.28     88.93 o 
  -5  -2  15       32.61      -46.56    142.39 o 
  -4  -2  15        3.09       15.72     52.65 o 
  -3  -2  15     1123.20     1230.14    106.14 o 
  -2  -2  15     4762.73     4773.65    522.28 o 
  -1  -2  15     2361.19     1990.64    207.05 o 
   0  -2  15     1829.37     1990.73    359.94 o 
   1  -2  15      630.59      609.19    291.89 o 
   2  -2  15       84.43      188.58    250.89 o 
  -8  -1  15      186.06       70.06     82.95 o 
  -7  -1  15      426.66      478.16    124.97 o 
  -6  -1  15      856.50     1118.33    143.21 o 
  -5  -1  15     1182.35     1405.80    254.05 o 
  -4  -1  15      220.35      308.00     65.46 o 
  -3  -1  15      347.34      314.98     88.73 o 
  -2  -1  15      585.40      479.94    152.47 o 
  -1  -1  15      716.22      586.16    157.42 o 
   0  -1  15      344.34      150.04    248.43 o 
   1  -1  15      738.96      660.85    322.22 o 
   2  -1  15      643.97      960.93    329.60 o 
  -7   0  15       94.09      115.75     86.84 o 
  -6   0  15      351.34      265.07    205.87 o 
  -5   0  15        5.62      -87.02     96.43 o 
  -4   0  15       41.73       73.13     67.54 o 
  -3   0  15       95.39      -55.03     79.19 o 
  -2   0  15       47.04       16.41    131.99 o 
  -1   0  15      504.43      419.26    243.10 o 
   0   0  15      582.21      249.25    252.53 o 
   1   0  15      252.38     -168.90    233.67 o 
  -7   1  15     2030.03     2026.92    177.11 o 
  -6   1  15     1431.69     1553.08    161.18 o 
  -5   1  15     1761.96     1681.74    161.83 o 
  -4   1  15     1089.28      977.77    102.68 o 
  -3   1  15      696.92      661.74    159.91 o 
  -2   1  15       60.20      -85.43    140.43 o 
  -1   1  15      452.87      120.53    241.05 o 
   0   1  15      134.03      545.24    258.27 o 
  -6   2  15      906.57     1117.59    147.59 o 
  -5   2  15      987.91      986.41    108.59 o 
  -4   2  15     1344.12     1449.93    117.99 o 
  -3   2  15     2012.88     1837.71    206.84 o 
  -2   2  15      869.49     1109.03    193.72 o 
  -4   3  15      395.43      361.41    114.91 o 
  -1 -10  16        0.13     -144.92     96.61 o 
   0 -10  16      760.32      855.65    138.88 o 
  -3  -9  16       89.79       53.89     67.12 o 
  -2  -9  16      191.72       86.21     83.68 o 
  -1  -9  16       21.98      211.76    173.10 o 
   0  -9  16      128.83      194.64    167.86 o 
   1  -9  16      462.66      629.69    304.19 o 
  -4  -8  16     2649.53     2444.73    200.46 o 
  -3  -8  16     1093.23     1277.79    100.84 o 
  -2  -8  16      286.86      271.42     86.75 o 
  -1  -8  16      134.78      132.24    114.17 o 
   0  -8  16       70.17        1.76    143.62 o 
   1  -8  16      362.87      600.17    310.74 o 
   2  -8  16     2126.00     2304.76    405.03 o 
  -5  -7  16      975.99     1089.24    152.78 o 
  -4  -7  16     2815.46     2698.25    207.66 o 
  -3  -7  16     1993.22     1919.96    117.93 o 
  -2  -7  16     1348.75     1161.21    112.83 o 
  -1  -7  16      371.25      323.22    124.92 o 
   0  -7  16     1963.50     1716.94    223.77 o 
   1  -7  16        5.80     -226.29    257.45 o 
   2  -7  16      323.32      786.29    312.38 o 
  -6  -6  16       33.44       96.29    108.02 o 
  -5  -6  16      280.42      138.42    119.62 o 
  -4  -6  16       11.51      -60.16    107.16 o 
  -3  -6  16       17.94       16.54     70.31 o 
  -2  -6  16      242.33      231.22    124.46 o 
  -1  -6  16     1020.32     1008.70    172.58 o 
   0  -6  16     1018.08      766.15    176.36 o 
   1  -6  16     1106.28     1452.88    360.76 o 
   2  -6  16      766.66     1233.14    330.42 o 
  -6  -5  16        8.22       53.39    101.97 o 
  -5  -5  16      224.60      314.97    118.40 o 
  -4  -5  16      484.41      313.80    131.17 o 
  -3  -5  16     1316.97     1135.52    102.78 o 
  -2  -5  16        0.16      -80.95     94.21 o 
  -1  -5  16       25.50       -7.10    177.51 o 
   0  -5  16      342.90       94.33    160.29 o 
   1  -5  16      388.93      407.49    286.97 o 
   2  -5  16       33.13       74.61    273.85 o 
  -6  -4  16      838.20      709.28    134.39 o 
  -5  -4  16       98.74       95.37    114.93 o 
  -4  -4  16      345.31      377.02    115.77 o 
  -3  -4  16      131.63       -1.03     70.50 o 
  -2  -4  16       56.07      129.76    131.23 o 
  -1  -4  16       52.07      -86.85    134.38 o 
   0  -4  16      471.64      914.20    317.30 o 
   1  -4  16      571.40      430.45    288.61 o 
  -6  -3  16     1408.13     1333.37    196.78 o 
  -5  -3  16     1277.00     1313.14    156.56 o 
  -4  -3  16      166.49      308.48     75.01 o 
  -3  -3  16     2155.78     2167.40    142.13 o 
  -2  -3  16     1150.21     1158.60    216.87 o 
  -1  -3  16      224.65       17.77    139.38 o 
   0  -3  16      114.93      166.44    276.31 o 
   1  -3  16      722.25      264.83    277.13 o 
  -6  -2  16      473.14      560.70    172.94 o 
  -5  -2  16     1733.02     1865.76    218.87 o 
  -4  -2  16     3163.42     3169.18    138.95 o 
  -3  -2  16     2620.08     2404.34    141.89 o 
  -2  -2  16     4672.18     4890.00    509.57 o 
  -1  -2  16      904.17     1016.83    194.59 o 
   0  -2  16       77.04      121.35    264.01 o 
  -6  -1  16      118.17      167.44    114.21 o 
  -5  -1  16        4.05     -149.31    103.21 o 
  -4  -1  16      241.43      311.47     75.47 o 
  -3  -1  16      894.19      909.51    107.38 o 
  -2  -1  16      747.67      594.99    191.45 o 
  -1  -1  16      532.94      509.98    285.33 o 
   0  -1  16      136.73      263.19    272.21 o 
  -6   0  16       39.31      -59.31    164.91 o 
  -5   0  16      455.27      691.47    293.53 o 
  -4   0  16       92.96       -6.74     99.65 o 
  -3   0  16      217.11      177.82    110.79 o 
  -2   0  16       53.58       14.15    138.46 o 
  -4   1  16      237.53      158.68     81.06 o 
  -3  -7  17      364.01      362.59    150.41 o 
  -2  -7  17      259.41      357.21    110.71 o 
  -1  -7  17       13.42      226.42    123.86 o 
  -4  -6  17      838.08      969.74    202.52 o 
  -3  -6  17      167.72      204.98     77.16 o 
  -2  -6  17     2409.87     2205.94    181.29 o 
  -1  -6  17     1921.24     1725.62    222.04 o 
  -4  -5  17      275.31       15.77    209.90 o 
  -3  -5  17       75.14       96.93     78.23 o 
  -2  -5  17      573.09      520.76    129.56 o 
  -1  -5  17      798.42     1077.26    471.86 o 
  -4  -4  17     1006.75     1144.14    205.56 o 
  -3  -4  17      292.34      411.14    106.86 o 
  -2  -4  17      124.94      155.15    117.32 o 
  -1  -4  17      221.65      409.86    161.34 o 
  -4  -3  17        8.59       63.83     58.10 o 
  -3  -3  17        0.46      -19.68     86.75 o 
  -2  -3  17      109.51      363.11    191.45 o 
  -3  -2  17      141.06      177.65     86.24 o 
                                                 
